# Supplementary material for: Using arborescences to estimate hierarchicalness in directed complex networks
Source: PLoS One. 2018 Jan 30;13(1):e0190825. doi: 10.1371/journal.pone.0190825 (PMC5790222; doi:10.1371/journal.pone.0190825)
Supplement: S1 File — The ZIP file contains the data and code necessary to reproduce the figures and tables in the paper, along with an implementation of all the hierarchy methods discussed. The file contains a README file for a deeper explanation on how to use the provided material. (ZIP) [file pone.0190825.s001.zip]

Archive with 105 entries (94 files):
- 01_implementation/
- 01_implementation/hierarchicalness.py
- 02_synth_tests/
- 02_synth_tests/01_fixed_topology_test.py
- 02_synth_tests/02_erdos_ps.py
- 02_synth_tests/03_small_world_ps.py
- 02_synth_tests/04_scale_free_ms.py
- 02_synth_tests/05_plot_avgk.gp
- 02_synth_tests/06_er_sf_ratio.sh
- 02_synth_tests/07_plot_er_sf.gp
- 02_synth_tests/hierarchicalness.py
- 03_yeast/
- 03_yeast/01_calculate_scores.py
- 03_yeast/hierarchicalness.py
- 03_yeast/out.moreno_propro_propro
- 04_hiring/
- 04_hiring/01_calculate_scores.py
- 04_hiring/02_find_roots.py
- 04_hiring/business_network.txt
- 04_hiring/cs_network.txt
- 04_hiring/hierarchicalness.py
- 04_hiring/history_network.txt
- 05_scalability/
- 05_scalability/01_scalability.py
- 05_scalability/hierarchicalness.py
- 06_agony/
- 06_agony/01_modified_implementation/
- 06_agony/01_modified_implementation/Makefile
- 06_agony/01_modified_implementation/agony
- 06_agony/01_modified_implementation/agony.cpp
- 06_agony/01_modified_implementation/agony.o
- 06_agony/01_modified_implementation/defines.h
- 06_agony/01_modified_implementation/graph.cpp
- 06_agony/01_modified_implementation/graph.h
- 06_agony/01_modified_implementation/graph.o
- 06_agony/01_modified_implementation/queue.h
- 06_agony/01_modified_implementation/read.cpp
- 06_agony/01_modified_implementation/read.o
- 06_agony/02_synth_tests/
- 06_agony/02_synth_tests/01_generate_synths.py
- 06_agony/02_synth_tests/02_erdos_ps.py
- 06_agony/02_synth_tests/03_small_world_ps.py
- 06_agony/02_synth_tests/04_scale_free_ms.py
- 06_agony/02_synth_tests/05_plot_avgk.gp
- 06_agony/02_synth_tests/06_er_sf_ratio.sh
- 06_agony/02_synth_tests/07_plot_er_sf.gp
- 06_agony/02_synth_tests/er_sf_ratio
- 06_agony/02_synth_tests/er_sf_ratio_ago
- 06_agony/02_synth_tests/synth_avgk_er
- 06_agony/02_synth_tests/synth_avgk_er_ago
- 06_agony/02_synth_tests/synth_avgk_sf
- 06_agony/02_synth_tests/synth_avgk_sf_ago
- 06_agony/02_synth_tests/synth_avgk_sw
- 06_agony/02_synth_tests/synth_avgk_sw_ago
- 06_agony/03_table1/
- 06_agony/03_table1/01_colombia.py
- 06_agony/03_table1/02_migration.py
- 06_agony/03_table1/03_onet.py
- 06_agony/03_table1/04_celegans.py
- 06_agony/03_table1/05_lit_cit.py
- 06_agony/03_table1/06_lit_crit.py
- 06_agony/03_table1/07_physicians.py
- 06_agony/03_table1/08_foodwebs.py
- 06_agony/03_table1/C-elegans-frontal.txt
- 06_agony/03_table1/ChesLower.paj
- 06_agony/03_table1/ChesMiddle.paj
- 06_agony/03_table1/ChesUpper.paj
- 06_agony/03_table1/Chesapeake.paj
- 06_agony/03_table1/CrystalC.paj
- 06_agony/03_table1/CrystalD.paj
- 06_agony/03_table1/Everglades.paj
- 06_agony/03_table1/Florida.paj
- 06_agony/03_table1/Maspalomas.paj
- 06_agony/03_table1/Michigan.paj
- 06_agony/03_table1/Mondego.paj
- 06_agony/03_table1/Narragan.paj
- 06_agony/03_table1/Rhode.paj
- 06_agony/03_table1/StMarks.paj
- 06_agony/03_table1/ag2_cm_distr
- 06_agony/03_table1/bb_jumps.csv
- 06_agony/03_table1/bb_migration.csv
- 06_agony/03_table1/centrality_literature.txt
- 06_agony/03_table1/city_city_nedges_mobility_mst_v0.01
- 06_agony/03_table1/city_city_nedges_social_mst_v0.0001
- 06_agony/03_table1/literature_1976.txt
- 06_agony/03_table1/out.moreno_innovation_innovation
- 06_agony/04_casestudy/
- 06_agony/04_casestudy/01_yeast.py
- 06_agony/04_casestudy/02_hiring.py
- 06_agony/04_casestudy/03_plot.gp
- 06_agony/04_casestudy/business_network.txt
- 06_agony/04_casestudy/cs_network.txt
- 06_agony/04_casestudy/history_network.txt
- 06_agony/04_casestudy/out.moreno_propro_propro
- 06_agony/05_scalability/
- 06_agony/05_scalability/01_scalability.py
- 06_agony/05_scalability/02_runtimes.gp
- 06_agony/05_scalability/Agony.py
- 06_agony/05_scalability/runtimes_bynodes_arb.csv
- 06_agony/05_scalability/runtimes_bynodes_fh.csv
- 06_agony/05_scalability/runtimes_bynodes_grc.csv
- 06_agony/05_scalability/runtimes_byp_arb.csv
- 06_agony/05_scalability/runtimes_byp_fh.csv
- 06_agony/05_scalability/runtimes_byp_grc.csv
- README
