# Supplementary material for: Using arborescences to estimate hierarchicalness in directed complex networks
Source: PLoS One. 2018 Jan 30;13(1):e0190825. doi: 10.1371/journal.pone.0190825 (PMC5790222; doi:10.1371/journal.pone.0190825)
Supplement: S1 File — The ZIP file contains the data and code necessary to reproduce the figures and tables in the paper, along with an implementation of all the hierarchy methods discussed. The file contains a README file for a deeper explanation on how to use the provided material. (ZIP) [file pone.0190825.s001.zip › 01_implementation/hierarchicalness.py]

import networkx as nx

def global_reaching_centrality(G, weight=None, normalized=True, return_root=False):
    if nx.is_negatively_weighted(G, weight=weight):
        raise nx.NetworkXError('edge weights must be positive')
    total_weight = G.size(weight=weight)
    if total_weight <= 0:
        raise nx.NetworkXError('Size of G must be positive')
    if weight is not None:
        as_distance = lambda u, v, d: total_weight / d.get(weight, 1)
        shortest_paths = nx.shortest_path(G, weight=as_distance)
    else:
        shortest_paths = nx.shortest_path(G)
    centrality = local_reaching_centrality
    if return_root:
       lrc = {node: centrality(G, node, paths=paths, weight=weight,
                            normalized=normalized)
              for node, paths in shortest_paths.items()}
       return max(lrc, key = lrc.get)
    else:
       lrc = [centrality(G, node, paths=paths, weight=weight,
                      normalized=normalized)
              for node, paths in shortest_paths.items()]
       max_lrc = max(lrc)
       return sum(max_lrc - c for c in lrc) / (len(G) - 1)

def local_reaching_centrality(G, v, paths=None, weight=None, normalized=True):
    if paths is None:
        if nx.is_negatively_weighted(G, weight=weight):
            raise nx.NetworkXError('edge weights must be positive')
        total_weight = G.size(weight=weight)
        if total_weight <= 0:
            raise nx.NetworkXError('Size of G must be positive')
        if weight is not None:
            as_distance = lambda u, v, d: total_weight / d.get(weight, 1)
            paths = nx.shortest_path(G, source=v, weight=as_distance)
        else:
            paths = nx.shortest_path(G, source=v)
    if weight is None and G.is_directed():
        return float(len(paths) - 1) / float(len(G) - 1)
    if normalized and weight is not None:
        norm = G.size(weight=weight) / G.size()
    else:
        norm = 1
    avgw = (_average_weight(G, path, weight=weight) for path in paths.values())
    sum_avg_weight = sum(avgw) / norm
    return sum_avg_weight / (len(G) - 1)

def directify(G):
   centralities = nx.closeness_centrality(G)
   G1 = nx.DiGraph()
   for edge in G.edges():
      if centralities[edge[0]] >= centralities[edge[1]]:
         G1.add_edge(*edge)
      if centralities[edge[0]] <= centralities[edge[1]]:
         G1.add_edge(edge[1], edge[0])
   return G1

def arborescence(G, reverse = False, return_extras = False, return_roots = False):
   if reverse:
      G = G.reverse()
   C = nx.condensation(G)
   centralities = nx.closeness_centrality(C, normalized = False)
   for n in C.nodes():
      while C.in_degree(n) > 1:
         neighbors_centralities = {in_edge[0]: centralities[in_edge[0]] for in_edge in C.in_edges(n)}
         C.remove_edge(max(neighbors_centralities, key = neighbors_centralities.get), n)
   if return_roots:
      roots = []
      for c in nx.weakly_connected_component_subgraphs(C):
         roots.extend(C.__dict__["node"][nx.topological_sort(c)[0]]["members"])
      return roots
   if return_extras:
      return float(C.number_of_edges()) / G.number_of_edges(), C.number_of_edges()
   else:
      return float(C.number_of_edges()) / G.number_of_edges()
