# Supplementary material for: Using arborescences to estimate hierarchicalness in directed complex networks
Source: PLoS One. 2018 Jan 30;13(1):e0190825. doi: 10.1371/journal.pone.0190825 (PMC5790222; doi:10.1371/journal.pone.0190825)
Supplement: S1 File — The ZIP file contains the data and code necessary to reproduce the figures and tables in the paper, along with an implementation of all the hierarchy methods discussed. The file contains a README file for a deeper explanation on how to use the provided material. (ZIP) [file pone.0190825.s001.zip › 02_synth_tests/05_plot_avgk.gp]

set terminal postscript eps enhanced color solid rounded linewidth 1
set size 0.5,0.5
set datafile separator '\t'
set xlabel "# Edges"
set ylabel "Score"
set yrange [0:0.5]

set output "synth_avgk_er.eps"
plot "synth_avgk_er" u 1:9 w lines smooth bezier lc "#4daf4a" lw 4 t 'FH',\
"synth_avgk_er" u 1:8 w lines smooth bezier lc "#4daf4a" lw 1 notitle,\
"synth_avgk_er" u 1:10 w lines smooth bezier lc "#4daf4a" lw 1 notitle,\
"synth_avgk_er" u 1:3 w lines smooth bezier lc "#377eb8" lw 4 t 'GRC',\
"synth_avgk_er" u 1:2 w lines smooth bezier lc "#377eb8" lw 1 notitle,\
"synth_avgk_er" u 1:4 w lines smooth bezier lc "#377eb8" lw 1 notitle,\
"synth_avgk_er" u 1:6 w lines smooth bezier lc "#e41a1c" lw 4 t 'ARB',\
"synth_avgk_er" u 1:5 w lines smooth bezier lc "#e41a1c" lw 1 notitle,\
"synth_avgk_er" u 1:7 w lines smooth bezier lc "#e41a1c" lw 1 notitle


set output "synth_avgk_sw.eps"
plot "synth_avgk_sw" u 1:9 w lines smooth bezier lc "#4daf4a" lw 4 t 'FH',\
"synth_avgk_sw" u 1:8 w lines smooth bezier lc "#4daf4a" lw 1 notitle,\
"synth_avgk_sw" u 1:10 w lines smooth bezier lc "#4daf4a" lw 1 notitle,\
"synth_avgk_sw" u 1:3 w lines smooth bezier lc "#377eb8" lw 4 t 'GRC',\
"synth_avgk_sw" u 1:2 w lines smooth bezier lc "#377eb8" lw 1 notitle,\
"synth_avgk_sw" u 1:4 w lines smooth bezier lc "#377eb8" lw 1 notitle,\
"synth_avgk_sw" u 1:6 w lines smooth bezier lc "#e41a1c" lw 4 t 'ARB',\
"synth_avgk_sw" u 1:5 w lines smooth bezier lc "#e41a1c" lw 1 notitle,\
"synth_avgk_sw" u 1:7 w lines smooth bezier lc "#e41a1c" lw 1 notitle


set key horizontal
set yrange [0:1.19]
set output "synth_avgk_sf.eps"
plot "synth_avgk_sf" u 1:9 w lines smooth bezier lc "#4daf4a" lw 4 t 'FH',\
"synth_avgk_sf" u 1:8 w lines smooth bezier lc "#4daf4a" lw 1 notitle,\
"synth_avgk_sf" u 1:10 w lines smooth bezier lc "#4daf4a" lw 1 notitle,\
"synth_avgk_sf" u 1:3 w lines smooth bezier lc "#377eb8" lw 4 t 'GRC',\
"synth_avgk_sf" u 1:2 w lines smooth bezier lc "#377eb8" lw 1 notitle,\
"synth_avgk_sf" u 1:4 w lines smooth bezier lc "#377eb8" lw 1 notitle,\
"synth_avgk_sf" u 1:6 w lines smooth bezier lc "#e41a1c" lw 4 t 'ARB',\
"synth_avgk_sf" u 1:5 w lines smooth bezier lc "#e41a1c" lw 1 notitle,\
"synth_avgk_sf" u 1:7 w lines smooth bezier lc "#e41a1c" lw 1 notitle
