# Supplementary material for: Using arborescences to estimate hierarchicalness in directed complex networks
Source: PLoS One. 2018 Jan 30;13(1):e0190825. doi: 10.1371/journal.pone.0190825 (PMC5790222; doi:10.1371/journal.pone.0190825)
Supplement: S1 File — The ZIP file contains the data and code necessary to reproduce the figures and tables in the paper, along with an implementation of all the hierarchy methods discussed. The file contains a README file for a deeper explanation on how to use the provided material. (ZIP) [file pone.0190825.s001.zip › 04_hiring/business_network.txt]

100	100
10	1
10	10
10	104
10	109
10	11
10	112
10	12
10	13
10	15
10	16
10	17
10	18
10	19
10	2
10	20
10	21
10	22
10	24
10	25
10	26
10	27
10	28
10	29
10	3
10	30
10	31
10	33
10	34
10	39
10	4
10	40
10	41
10	42
10	43
10	46
10	47
10	5
10	58
10	59
10	6
10	60
10	61
106	1
10	63
10	68
10	7
10	70
10	71
10	72
10	73
10	74
10	78
10	8
10	82
10	83
10	85
10	88
10	9
109	112
10	93
10	94
10	96
10	97
10	99
1	1
1	10
110	110
1	104
1	105
1	107
1	108
1	109
1	11
11	1
11	10
11	104
11	109
1	111
11	11
11	111
111	111
11	112
1	112
11	12
11	13
11	14
11	15
11	16
11	17
11	19
1	12
11	2
11	20
11	21
112	112
11	23
11	24
11	25
11	27
11	28
1	13
11	3
11	30
11	31
113	1
113	10
113	100
113	101
113	102
113	103
113	104
113	105
113	106
113	107
113	108
113	109
113	11
113	110
113	111
113	112
113	12
113	13
113	14
113	15
113	16
113	17
113	18
113	19
11	32
113	2
113	20
113	21
113	22
113	23
113	24
113	25
113	26
113	27
113	28
113	29
113	3
113	30
113	31
113	32
113	33
113	34
113	35
113	36
113	37
113	38
113	39
11	34
113	4
113	40
113	41
113	42
113	43
113	44
113	45
113	46
113	47
113	48
113	49
11	35
113	5
113	50
113	51
113	52
113	53
113	54
113	55
113	56
113	57
113	58
113	59
11	36
113	6
113	60
113	61
113	62
113	63
113	64
113	65
113	66
113	67
113	69
113	7
113	70
113	71
113	72
113	73
113	74
113	75
113	76
113	77
113	78
113	79
113	8
113	80
113	81
113	82
113	83
113	84
113	85
113	86
113	87
113	88
113	89
11	39
113	9
113	90
113	91
113	92
113	93
113	94
113	95
113	96
113	97
113	98
113	99
1	14
11	4
11	42
11	43
11	45
11	47
11	48
11	49
1	15
11	53
11	54
11	58
11	59
1	16
11	6
11	63
11	68
1	17
11	7
11	71
11	72
11	73
1	18
11	8
11	81
11	83
11	87
1	19
11	9
11	92
11	93
11	99
1	2
1	20
1	21
12	1
12	10
12	102
12	104
12	106
12	109
12	11
12	110
12	12
12	13
12	14
12	15
12	16
12	17
12	18
12	19
1	22
12	2
12	20
12	21
12	22
12	23
12	24
12	25
12	26
12	27
12	28
12	29
1	23
12	3
12	30
12	31
12	32
12	33
12	34
12	35
12	36
12	37
12	39
1	24
12	4
12	40
12	41
12	42
12	43
12	44
12	46
12	47
12	48
12	49
1	25
12	5
12	50
12	52
12	53
12	54
12	55
12	56
12	57
12	59
1	26
12	6
12	60
12	62
12	63
12	64
12	65
12	68
1	27
12	7
12	70
12	71
12	72
12	73
12	74
12	75
12	76
12	78
12	79
1	28
12	8
12	82
12	83
12	84
12	85
12	87
1	29
12	9
12	92
12	93
12	94
12	97
1	3
1	30
1	31
13	1
13	10
13	11
13	12
13	13
13	15
13	16
13	17
13	18
13	19
13	20
13	21
13	23
13	24
13	25
13	26
13	27
13	28
13	29
1	33
13	3
13	30
13	31
13	32
13	33
13	34
13	35
13	36
13	38
13	39
1	34
13	41
13	42
13	43
13	49
1	35
13	5
13	50
13	51
13	53
13	54
13	55
13	58
13	59
1	36
13	6
13	60
13	62
13	63
13	66
1	37
13	7
13	70
13	72
13	77
13	78
13	79
1	38
13	8
13	85
13	87
13	89
1	39
13	9
13	90
13	91
13	92
13	93
13	94
13	95
13	98
13	99
1	4
1	41
14	1
14	100
14	104
14	106
14	108
14	11
14	111
14	12
14	13
14	14
14	15
14	16
14	17
14	18
1	42
14	2
14	20
14	21
14	22
14	23
14	25
14	26
14	27
14	28
1	43
14	30
14	31
14	32
14	35
14	36
14	38
14	39
14	4
14	40
14	41
14	44
14	45
14	47
14	49
1	45
14	50
14	51
14	52
14	54
14	55
14	57
14	59
14	6
14	61
14	63
14	64
14	66
14	68
14	69
1	47
14	72
14	73
14	75
14	77
14	78
1	48
14	8
14	85
14	86
14	87
1	49
14	9
14	92
14	95
14	97
14	99
1	5
1	50
1	51
15	1
15	10
15	100
15	104
15	105
15	109
15	11
15	111
15	12
15	13
15	14
15	15
15	16
15	18
15	19
15	20
15	21
15	22
15	24
15	26
15	28
15	29
1	53
15	3
15	30
15	31
15	33
15	35
15	36
15	37
15	38
15	39
1	54
15	4
15	40
15	41
15	42
15	43
15	46
15	49
1	55
15	5
15	51
15	52
15	53
15	54
15	55
15	56
15	58
15	59
15	6
15	60
15	61
15	62
15	63
15	65
15	66
15	68
15	7
15	71
15	73
15	75
15	79
15	86
15	87
15	88
15	9
15	92
15	94
15	95
1	6
1	60
1	61
16	1
16	10
16	100
16	102
16	104
16	105
16	106
16	109
16	11
16	112
16	12
16	13
16	16
16	17
16	18
16	19
1	62
16	2
16	21
16	22
16	23
16	24
16	25
16	26
16	28
16	29
1	63
16	3
16	30
16	32
16	33
16	34
16	35
16	36
16	37
16	38
16	39
16	4
16	41
16	42
16	43
16	44
16	45
16	46
16	47
16	49
1	65
16	5
16	51
16	52
16	53
16	54
16	55
16	59
16	6
16	60
16	61
16	62
16	63
16	68
16	7
16	70
16	71
16	72
16	73
16	78
16	79
1	68
16	8
16	82
16	83
16	87
16	88
1	69
16	9
16	90
16	93
16	94
16	95
16	96
16	97
1	7
1	70
1	71
17	1
17	102
17	105
17	106
17	108
17	11
17	110
17	111
17	12
17	13
17	14
17	16
17	17
17	18
17	19
17	20
17	21
17	22
17	23
17	24
17	25
17	26
17	27
17	28
17	29
1	73
17	30
17	31
17	32
17	33
17	34
17	35
17	36
17	37
17	38
17	39
1	74
17	4
17	40
17	41
17	42
17	45
17	46
17	48
17	49
17	51
17	53
17	54
17	59
17	60
17	61
17	62
17	63
17	64
17	66
1	77
17	70
17	71
17	72
17	73
17	75
17	76
17	77
17	78
17	79
1	78
17	8
17	83
17	85
17	86
17	87
1	79
17	90
17	91
17	92
17	93
17	97
17	98
17	99
1	8
18	106
18	108
18	110
18	111
18	12
18	14
18	17
18	18
18	19
1	82
18	20
18	21
18	22
18	24
18	25
18	26
18	27
18	28
18	29
1	83
18	30
18	31
18	32
18	33
18	34
18	35
18	36
18	37
18	39
18	40
18	43
18	44
18	45
18	46
18	49
1	85
18	50
18	51
18	53
18	54
18	55
18	56
18	57
18	59
18	6
18	61
18	62
18	63
18	64
18	65
18	66
18	67
18	69
1	87
18	7
18	70
18	72
18	73
18	74
18	75
18	76
18	77
18	78
18	79
18	8
18	80
18	81
18	82
18	83
18	84
18	85
18	87
18	88
18	9
18	93
18	94
18	95
18	98
18	99
1	9
1	90
19	1
19	10
19	104
19	107
19	11
19	112
19	12
19	14
19	15
19	16
19	18
19	19
1	92
19	23
19	24
19	25
19	26
19	28
19	29
1	93
19	3
19	30
19	31
19	32
19	33
19	38
19	39
1	94
19	41
19	42
19	44
19	46
19	5
19	50
19	51
19	52
19	53
19	54
19	55
19	56
19	58
19	59
19	6
19	62
19	65
19	66
19	68
19	69
1	97
19	7
19	70
19	72
19	73
19	74
19	78
19	79
19	8
19	82
19	83
19	86
19	87
19	88
19	9
20	10
20	102
20	104
20	105
20	107
20	109
20	110
20	111
20	112
20	12
20	13
20	14
20	15
20	17
20	18
20	20
20	21
20	22
20	25
20	26
20	27
20	28
20	29
20	3
20	30
20	31
20	32
20	34
20	35
20	36
20	37
20	38
20	39
20	40
20	41
20	42
20	43
20	45
20	46
20	49
20	5
20	50
20	51
20	53
20	54
20	55
20	56
20	59
20	6
20	61
20	63
20	64
20	65
20	67
20	69
20	72
20	74
20	75
20	77
20	78
20	79
20	8
20	81
20	84
20	85
20	86
20	88
20	89
20	9
20	90
20	92
20	94
20	95
20	96
20	98
20	99
2	1
2	10
2	100
2	101
2	102
2	104
2	11
21	1
2	110
21	100
21	101
21	104
21	106
21	107
21	108
21	109
2	111
21	110
21	111
21	13
21	14
21	16
21	17
21	18
2	12
21	2
21	20
21	21
21	22
21	23
21	25
21	26
21	27
21	28
21	29
2	13
21	30
21	31
21	32
21	33
21	34
21	36
21	38
21	39
2	14
21	41
21	43
21	44
21	46
21	48
21	49
2	15
21	50
21	51
21	52
21	53
21	54
21	56
21	58
21	59
2	16
21	60
21	61
21	62
21	63
21	65
21	67
21	69
2	17
21	7
21	71
21	72
21	73
21	74
21	75
21	76
21	77
21	79
2	18
21	8
21	80
21	81
21	82
21	83
21	84
21	85
21	86
21	87
21	88
2	19
21	9
21	90
21	92
21	94
21	96
21	97
21	98
2	2
2	20
2	21
22	1
22	102
22	108
22	110
22	111
22	12
22	14
22	16
22	17
22	18
22	19
22	2
22	20
22	21
22	22
22	23
22	24
22	25
22	26
22	27
22	28
22	29
2	23
22	31
22	32
22	33
22	36
22	37
22	39
2	24
22	40
22	44
22	45
22	46
2	25
22	50
22	54
22	55
22	56
22	57
2	26
22	62
22	65
22	66
22	67
22	69
2	27
22	72
22	75
22	77
22	78
2	28
22	81
22	83
22	85
22	86
22	87
2	29
22	94
22	98
22	99
2	3
2	30
2	31
23	1
23	10
23	102
23	104
23	105
23	107
23	110
23	111
23	12
23	13
23	14
23	17
23	19
2	32
23	2
23	21
23	23
23	24
23	25
23	27
23	28
23	29
2	33
23	30
23	31
23	32
23	33
23	34
23	36
23	37
23	38
2	34
23	4
23	41
23	42
23	44
23	45
23	46
23	47
23	48
23	49
2	35
23	5
23	50
23	53
23	54
23	55
23	56
23	58
23	59
2	36
23	6
23	60
23	61
23	62
23	64
23	66
23	67
23	68
23	69
2	37
23	70
23	71
23	72
23	73
23	74
23	75
23	78
23	79
2	38
23	8
23	82
23	83
23	85
23	86
2	39
23	9
23	90
23	93
23	94
23	97
23	98
23	99
2	4
2	40
2	41
24	105
24	112
2	42
24	20
24	22
24	25
24	27
24	28
2	43
24	30
24	31
24	34
24	35
24	36
24	37
24	39
2	44
24	40
24	41
24	42
24	44
24	47
24	49
2	45
24	51
24	54
24	57
24	59
2	46
24	61
24	62
24	64
24	65
24	66
24	67
2	47
24	73
24	74
24	77
24	78
24	8
24	82
24	83
24	85
24	87
24	88
2	49
24	91
24	93
24	94
24	95
24	98
2	5
25	10
25	103
25	105
25	106
25	108
25	110
25	111
25	12
25	13
25	16
25	18
25	20
25	22
25	25
25	26
25	27
25	28
25	29
2	53
25	30
25	31
25	32
25	33
25	36
25	38
25	39
2	54
25	4
25	40
25	41
25	43
25	45
25	46
25	47
25	48
25	49
25	51
25	54
25	55
25	56
25	57
25	58
25	59
25	61
25	63
25	65
25	67
25	69
25	7
25	74
25	76
2	58
25	80
25	81
25	82
25	83
25	85
25	86
25	87
2	59
25	90
25	92
25	93
25	94
25	95
25	96
25	97
25	98
2	6
2	60
26	1
26	100
26	102
26	103
26	104
26	105
26	106
26	107
26	110
26	111
26	12
26	14
26	15
26	17
26	18
26	19
2	62
26	21
26	23
26	24
26	25
26	26
26	27
26	28
26	29
2	63
26	30
26	31
26	32
26	33
26	34
26	35
26	36
26	38
26	39
2	64
26	40
26	41
26	42
26	43
26	45
26	46
26	47
26	49
26	53
26	54
26	55
26	56
26	57
26	58
26	59
26	62
26	63
26	64
26	65
26	68
26	69
26	70
26	71
26	72
26	73
26	74
26	75
26	76
26	77
26	78
26	79
2	68
26	8
26	80
26	81
26	83
26	85
26	86
26	87
2	69
26	9
26	90
26	91
26	92
26	93
26	94
26	98
26	99
2	7
27	104
27	105
27	111
27	112
27	13
27	16
27	19
2	72
27	20
27	23
27	25
27	27
27	28
2	73
27	3
27	30
27	31
27	32
27	33
27	36
27	39
27	40
27	41
27	43
27	44
27	46
27	47
27	52
27	53
27	54
27	55
27	57
27	59
27	6
27	60
27	61
27	64
27	66
27	69
27	70
27	74
27	76
27	77
27	78
27	79
2	78
27	8
27	81
27	82
27	83
27	86
27	87
27	88
27	89
2	79
27	90
27	91
27	97
27	98
27	99
2	8
28	100
28	102
28	104
28	106
28	108
28	112
28	12
28	13
28	18
2	82
28	2
28	20
28	21
28	23
28	25
28	26
28	27
28	28
28	31
28	32
28	34
28	36
28	4
28	40
28	42
28	43
28	44
28	45
28	47
28	49
28	51
28	53
28	55
28	56
28	57
28	59
2	86
28	6
28	60
28	61
28	62
28	63
28	64
28	66
28	68
28	69
2	87
28	7
28	71
28	72
28	73
28	74
28	76
28	77
28	78
28	8
28	81
28	82
28	83
28	84
28	85
28	86
28	87
28	89
2	89
28	9
28	90
28	92
28	93
28	96
28	97
28	98
28	99
2	9
29	10
29	106
29	108
29	111
29	13
29	15
29	16
29	18
2	92
29	2
29	20
29	23
29	26
29	28
29	29
2	93
29	31
29	32
29	33
29	34
29	36
29	38
29	39
29	4
29	40
29	41
29	42
29	43
29	46
29	48
29	49
29	51
29	52
29	53
29	55
29	59
29	6
29	60
29	64
2	97
29	72
29	74
29	78
29	82
29	84
29	86
29	87
2	99
29	90
29	92
29	93
29	94
29	95
29	98
30	100
30	105
30	106
30	107
30	11
30	12
30	14
30	15
30	17
30	21
30	22
30	23
30	25
30	26
30	27
30	28
30	29
30	30
30	31
30	32
30	34
30	36
30	37
30	39
30	42
30	44
30	45
30	48
30	49
30	51
30	53
30	54
30	55
30	56
30	59
30	6
30	61
30	62
30	63
30	64
30	66
30	68
30	69
30	70
30	71
30	72
30	73
30	75
30	77
30	78
30	79
30	8
30	82
30	83
30	85
30	86
30	87
30	9
30	90
30	93
30	94
30	97
30	99
3	1
3	10
3	100
3	104
3	105
3	107
3	109
3	11
31	100
31	101
31	102
31	103
31	104
31	105
31	107
3	111
31	110
31	111
31	112
31	12
31	14
31	15
31	16
31	17
31	18
3	12
31	21
31	23
31	24
31	25
31	26
31	27
31	29
3	13
31	30
31	31
31	32
31	34
31	36
31	39
3	14
31	40
31	42
31	43
31	45
31	46
31	49
3	15
31	50
31	51
31	53
31	55
31	56
31	57
31	58
3	16
31	6
31	60
31	61
31	62
31	63
31	64
31	65
31	66
31	67
31	69
3	17
31	70
31	71
31	72
31	73
31	74
31	75
31	76
31	77
31	78
31	79
3	18
31	8
31	80
31	82
31	83
31	85
31	86
31	87
31	88
3	19
31	90
31	92
31	93
31	94
31	97
31	98
31	99
3	2
3	21
32	101
32	102
32	104
32	105
32	106
32	108
32	110
32	111
32	14
32	16
32	17
32	20
32	21
32	22
32	23
32	25
32	26
32	28
32	29
3	23
32	30
32	31
32	32
32	36
32	37
32	39
3	24
32	41
32	42
32	43
32	44
32	45
32	49
32	51
32	53
32	54
32	55
32	56
32	57
32	58
32	61
32	62
32	63
32	65
32	66
32	67
32	69
3	27
32	70
32	71
32	72
32	73
32	74
32	75
32	77
32	78
32	79
3	28
32	8
32	80
32	81
32	83
32	84
32	85
32	86
32	88
32	89
3	29
32	9
32	90
32	91
32	92
32	93
32	95
32	97
32	98
32	99
3	3
3	30
33	13
33	14
33	16
3	32
33	20
33	22
33	23
33	25
33	28
33	30
33	32
33	33
3	34
33	42
33	44
33	46
3	35
33	5
33	54
33	55
33	59
3	36
33	6
33	60
33	61
33	62
33	63
33	67
33	69
33	74
33	75
33	79
3	38
33	8
33	81
33	82
33	83
33	84
33	85
33	86
33	87
3	39
33	95
33	99
3	4
3	41
34	102
34	103
34	104
34	105
34	106
34	107
34	108
34	109
3	42
34	21
34	26
3	43
34	31
34	39
34	44
34	45
34	49
34	50
34	51
34	55
34	57
34	59
3	46
34	63
34	67
3	47
34	70
34	73
34	75
34	79
3	48
34	81
34	90
34	95
34	99
3	5
3	50
35	100
35	102
35	105
35	109
35	110
35	13
35	16
35	19
3	52
35	2
35	26
35	29
3	53
35	36
35	38
3	54
35	44
35	45
3	55
35	55
35	65
35	66
35	69
35	70
35	71
35	77
35	9
35	92
35	93
35	94
35	99
3	6
3	60
36	101
36	102
36	104
36	106
36	110
36	111
36	12
36	14
36	18
3	62
36	21
36	23
36	24
36	25
36	26
36	28
3	63
36	3
36	30
36	31
36	36
36	37
36	39
36	45
36	46
36	47
36	49
36	5
36	51
36	53
36	54
36	55
36	57
36	59
36	6
36	62
36	63
36	65
36	66
36	67
36	72
36	73
36	74
[truncated: 1,515 more rows]
