# Supplementary material for: Using arborescences to estimate hierarchicalness in directed complex networks
Source: PLoS One. 2018 Jan 30;13(1):e0190825. doi: 10.1371/journal.pone.0190825 (PMC5790222; doi:10.1371/journal.pone.0190825)
Supplement: S1 File — The ZIP file contains the data and code necessary to reproduce the figures and tables in the paper, along with an implementation of all the hierarchy methods discussed. The file contains a README file for a deeper explanation on how to use the provided material. (ZIP) [file pone.0190825.s001.zip › 04_hiring/cs_network.txt]

100	100
100	115
100	121
100	145
100	195
10	10
10	101
10	102
10	109
10	11
101	101
101	148
101	152
10	12
10	13
10	137
10	142
10	15
10	154
10	16
10	162
10	167
10	171
10	18
10	191
10	2
10	20
10	200
102	111
102	117
102	137
102	146
102	160
102	190
102	199
10	22
102	48
10	25
102	51
10	26
10	27
10	28
10	29
102	96
10	30
103	103
103	153
103	179
103	181
103	188
103	189
103	197
103	200
10	34
103	55
10	36
103	61
10	37
10	38
10	40
104	104
104	106
104	197
104	198
10	42
10	43
10	46
10	47
10	5
10	51
105	153
105	163
105	186
105	199
10	52
105	205
105	40
10	55
10	56
10	57
105	84
105	89
10	59
10	6
10	60
106	123
106	130
106	155
106	161
106	176
106	183
106	192
106	200
106	83
106	90
10	7
10	70
10	73
10	74
10	75
107	62
10	77
107	74
10	8
108	102
108	108
108	136
108	152
10	85
109	159
109	162
109	43
109	93
1	1
1	10
1	101
110	179
110	188
1	105
1	106
110	77
1	11
11	10
11	100
11	102
11	103
11	105
11	106
11	108
11	109
1	111
11	11
11	110
11	111
111	111
111	117
11	112
11	113
111	145
11	115
111	154
111	158
111	166
111	175
111	191
111	194
111	196
11	12
111	203
11	123
11	124
11	128
111	28
11	129
11	131
11	133
11	138
11	141
11	142
11	143
111	46
1	115
11	15
11	154
11	155
11	156
111	56
1	116
11	163
11	164
11	165
11	167
11	168
111	68
11	17
11	173
111	75
11	18
11	181
11	19
11	199
1	12
11	2
11	200
11	204
11	21
112	128
112	140
112	163
112	170
112	178
112	183
112	186
112	191
11	22
112	201
1	125
11	26
11	27
11	28
11	29
1	13
11	31
113	113
113	153
113	166
113	185
11	32
11	33
11	34
1	135
11	35
11	36
11	37
11	38
1	14
11	40
11	41
114	132
11	42
11	43
11	44
11	47
1	148
11	49
1	15
11	50
115	133
115	141
115	153
11	52
11	53
1	154
11	54
11	56
1	157
11	57
1	16
11	6
116	137
116	174
11	66
1	167
11	67
1	17
1	170
11	70
11	71
117	111
117	117
117	139
117	193
11	72
11	74
11	75
11	77
117	75
11	78
11	79
1	18
11	8
11	80
118	132
118	134
118	166
118	171
118	177
118	178
118	190
118	199
118	205
11	83
11	84
11	85
11	86
11	87
11	88
11	89
118	92
11	90
11	92
11	95
11	98
119	83
1	2
1	20
120	160
120	173
120	177
120	18
120	187
120	192
120	195
120	203
120	98
1	21
12	1
12	10
12	102
12	103
12	107
12	11
12	110
121	121
12	114
12	116
121	175
12	12
121	201
12	123
12	125
12	13
12	130
12	132
12	138
12	139
12	141
12	150
12	152
12	155
12	16
12	166
12	188
12	191
12	196
1	22
12	2
12	21
12	22
12	23
12	27
12	28
12	29
1	23
12	30
12	31
123	123
123	125
123	138
123	163
123	171
123	176
123	183
123	189
123	196
12	35
12	37
12	38
1	24
124	124
124	167
12	42
12	44
12	48
124	9
1	25
12	51
125	107
125	177
125	181
125	190
125	197
12	54
12	55
12	59
1	26
12	6
12	60
126	126
126	139
126	172
126	55
12	66
12	68
12	69
126	91
126	95
1	27
12	7
12	70
127	127
127	151
127	189
12	73
12	75
127	66
12	78
1	28
128	123
128	128
128	141
128	162
128	177
128	187
128	192
128	197
12	82
12	84
12	85
128	61
12	87
128	7
128	82
12	89
1	29
129	120
129	172
12	96
12	98
1	3
1	30
130	130
130	153
130	167
130	198
1	31
13	10
13	102
13	11
131	131
13	115
13	121
13	124
13	13
13	130
13	142
13	143
13	145
13	148
13	15
13	155
13	161
13	164
13	167
13	171
13	174
13	181
13	184
13	19
131	90
13	195
1	32
13	20
13	201
132	170
13	23
13	24
13	25
13	26
13	27
13	28
132	97
1	33
13	31
133	133
133	167
133	191
13	33
13	36
13	38
13	40
134	112
134	191
13	43
13	45
13	5
13	51
135	135
13	53
13	54
1	36
13	6
136	152
136	195
13	64
13	66
13	67
13	69
1	37
13	70
137	137
137	147
137	192
137	197
137	202
13	73
13	76
13	79
1	38
13	81
13	84
13	86
13	87
13	88
138	89
139	139
139	172
139	189
139	198
13	93
139	57
139	80
13	99
139	91
140	103
140	139
140	140
140	191
140	205
140	90
141	102
14	111
141	141
141	174
14	13
14	131
14	139
14	14
14	159
14	169
14	17
14	175
14	179
14	18
14	19
1	42
14	202
14	203
14	21
142	160
142	196
14	22
14	27
14	3
143	140
143	143
143	203
14	38
144	193
14	42
14	43
14	48
14	50
145	163
145	190
145	199
14	52
14	53
14	56
14	57
1	46
146	146
146	168
146	204
14	63
14	64
14	69
14	71
147	178
147	50
14	8
148	148
148	153
14	86
14	88
1	49
14	9
14	98
1	5
1	50
150	147
150	187
150	203
15	1
15	100
15	106
15	107
15	111
151	140
151	151
15	117
15	118
15	12
15	13
15	130
15	132
15	138
15	15
15	152
15	155
15	161
15	166
15	170
15	18
15	181
15	191
15	2
15	20
15	204
152	178
15	23
152	37
15	24
15	25
15	26
152	74
15	28
15	29
15	31
153	153
153	164
153	183
153	192
153	193
15	32
15	34
15	38
15	39
153	97
1	54
154	154
15	42
15	43
154	42
15	47
15	49
15	51
155	155
155	164
155	185
155	192
155	193
155	195
15	55
1	56
15	60
156	118
156	156
156	198
15	62
156	57
15	69
1	57
15	7
15	74
158	158
15	84
15	85
15	88
1	6
1	60
160	128
160	155
160	160
160	203
160	204
160	29
160	86
1	61
16	101
16	127
16	146
16	147
16	15
16	16
16	19
16	20
16	201
16	21
162	163
16	27
16	29
1	63
16	31
163	150
163	154
163	160
163	184
163	202
16	35
16	40
164	156
164	164
164	199
1	65
16	51
16	52
16	56
16	58
1	66
166	166
166	188
16	62
166	38
16	67
1	67
16	70
167	111
167	167
167	182
16	76
168	167
16	82
1	69
16	93
1	7
170	180
1	71
17	105
17	108
17	112
171	190
17	12
17	145
17	146
17	149
17	18
17	190
17	191
1	72
17	2
17	200
172	126
172	142
172	172
17	22
173	204
17	35
17	38
1	74
17	41
174	174
174	205
17	6
176	176
176	205
17	7
177	128
177	177
17	73
17	79
1	78
178	105
178	178
178	204
17	84
1	79
179	179
1	8
1	80
180	180
18	10
18	102
18	103
18	107
18	108
18	111
18	113
18	115
18	116
181	181
181	190
18	12
18	120
18	129
18	132
18	14
18	148
18	150
18	154
18	157
18	163
18	175
18	178
18	18
18	181
18	184
18	187
18	188
18	191
18	194
1	82
18	20
18	203
18	25
18	27
18	28
18	29
1	83
18	31
183	156
18	32
18	34
18	35
18	36
18	37
18	41
18	42
18	49
1	85
18	50
18	51
18	52
18	53
18	54
18	55
18	57
18	69
18	7
18	72
187	202
18	74
18	75
18	76
18	77
18	79
18	80
188	188
18	82
18	83
18	87
188	90
1	89
18	9
189	127
189	189
18	96
18	98
1	9
190	118
190	181
1	91
19	100
19	101
19	104
19	106
19	111
19	116
19	118
191	191
191	201
19	121
19	125
19	128
19	148
19	153
19	160
19	170
19	175
19	18
19	181
19	19
19	191
19	192
19	20
19	21
192	194
19	22
19	24
19	31
193	193
193	200
19	34
19	36
19	37
19	38
194	194
19	43
19	44
19	50
19	55
19	56
19	57
19	69
19	7
19	70
19	72
19	79
1	98
198	198
19	82
19	84
19	89
19	97
200	200
20	102
20	120
20	124
20	13
20	130
20	145
20	15
20	16
20	17
20	175
20	18
20	184
20	193
20	198
20	20
20	201
20	25
20	27
20	28
20	29
20	3
20	31
20	32
20	36
20	37
20	38
20	40
20	41
204	204
20	49
20	51
20	52
20	60
206	1
206	10
206	100
206	101
206	102
206	103
206	105
206	106
206	107
206	109
206	11
206	110
206	111
206	112
206	113
206	114
206	115
206	116
206	117
206	118
206	119
206	12
206	120
206	121
206	122
206	123
206	124
206	125
206	126
206	127
206	128
206	129
206	13
206	130
206	131
206	133
206	134
206	135
206	137
206	138
206	139
206	14
206	140
206	141
206	142
206	143
206	144
206	145
206	146
206	147
206	148
206	149
206	15
206	151
206	152
206	155
206	156
206	157
206	158
206	159
206	16
206	160
206	162
206	163
206	164
206	166
206	167
206	169
206	17
206	170
206	171
206	172
206	173
206	174
206	175
206	177
206	178
206	18
206	183
206	184
206	186
206	187
206	188
206	189
206	19
206	191
206	192
206	193
206	194
206	196
206	198
206	199
206	2
206	20
206	200
206	201
206	203
206	205
206	21
206	22
206	23
206	24
206	25
206	26
206	27
206	3
206	30
206	31
206	32
206	33
206	34
206	35
206	36
206	37
206	38
206	39
206	4
206	40
206	41
206	45
206	46
206	47
206	49
206	5
206	50
206	51
206	52
206	53
206	55
206	56
206	57
206	58
206	59
206	6
206	60
206	61
206	62
206	63
206	64
206	65
206	66
206	67
206	68
206	7
206	70
206	71
206	72
206	74
206	75
206	76
206	78
206	79
206	8
206	80
206	81
206	82
206	83
206	84
206	85
206	87
206	88
206	89
206	90
206	91
206	92
206	93
206	94
206	95
206	96
206	97
206	98
206	99
20	7
20	70
20	88
20	91
20	96
20	98
2	1
2	10
2	102
2	107
2	11
21	10
21	102
21	111
2	112
21	120
21	124
21	129
21	13
21	139
21	141
21	143
21	15
21	151
21	153
21	170
21	175
21	18
21	189
2	12
2	120
21	21
2	122
21	22
2	124
21	27
2	13
21	3
21	31
21	32
2	133
2	136
21	38
2	139
21	45
21	46
2	147
21	47
2	15
21	51
21	55
21	57
21	59
2	16
21	6
21	60
21	65
2	166
21	66
21	67
21	69
21	7
21	72
21	75
21	77
21	78
2	18
21	8
21	80
2	19
2	191
21	91
2	192
21	93
21	94
21	95
21	96
21	99
2	2
2	20
2	21
22	10
22	104
22	105
22	14
22	140
22	147
22	155
22	161
22	181
22	193
2	22
22	200
22	22
22	23
22	25
22	26
22	27
2	23
22	37
22	38
22	41
22	44
22	45
2	25
22	50
2	26
22	63
22	64
22	66
2	27
22	70
2	28
22	80
22	87
2	29
2	3
2	30
2	31
23	102
23	108
23	110
23	115
23	120
23	123
23	131
23	173
23	181
23	19
2	32
23	203
23	23
23	26
23	27
23	28
23	32
23	36
2	34
23	41
23	47
23	49
23	50
23	52
23	53
23	54
23	56
2	36
23	6
23	60
23	61
2	37
23	71
23	72
23	76
2	38
23	81
23	87
23	88
2	39
2	4
2	40
2	41
24	115
24	117
24	14
24	148
24	154
24	169
24	171
24	18
2	42
24	27
24	35
24	37
24	39
2	44
24	43
24	49
2	45
2	46
24	7
24	75
2	49
24	96
2	5
2	50
2	51
25	100
25	107
25	110
25	117
25	118
25	128
25	133
25	145
25	151
25	153
25	154
25	156
25	160
25	161
25	166
25	169
25	175
25	179
25	184
25	194
2	52
25	20
25	202
25	22
25	25
25	28
2	53
25	34
25	35
25	36
25	37
25	38
25	40
25	44
2	55
25	5
25	50
25	54
25	56
25	57
25	59
2	56
25	6
25	61
25	67
25	68
25	7
25	72
25	73
25	74
25	79
25	80
25	81
25	84
25	87
25	95
25	98
2	6
26	10
26	108
26	11
26	110
26	111
26	118
26	12
26	131
26	139
26	148
26	15
26	152
26	155
26	165
26	19
26	2
26	26
26	28
26	32
26	35
26	37
26	49
26	56
2	66
26	60
26	64
26	67
26	69
2	67
26	70
26	72
26	81
2	69
2	7
2	70
2	71
27	101
27	102
27	106
27	107
27	112
27	116
27	12
27	121
27	124
27	133
27	138
27	145
27	146
27	151
27	167
27	175
27	18
27	19
27	197
27	198
27	200
27	204
27	21
27	22
27	25
27	27
27	28
27	30
27	32
27	34
27	35
27	36
27	37
27	38
27	39
27	41
27	43
27	44
27	45
27	46
27	48
27	49
27	55
27	60
27	64
27	66
27	70
27	71
27	76
27	80
27	81
27	83
27	85
27	88
27	93
27	98
2	8
2	81
28	1
28	100
28	101
28	102
28	106
28	107
28	108
28	11
28	111
28	147
28	163
28	169
28	171
28	174
28	175
28	179
28	18
28	191
28	196
2	82
28	21
28	24
28	25
28	28
28	30
28	31
28	37
2	84
28	40
28	42
28	47
28	52
28	54
28	56
28	6
28	62
28	63
28	67
2	87
28	7
28	72
28	73
2	88
28	8
28	82
28	88
28	90
2	9
29	1
29	106
29	108
29	111
29	116
29	120
29	128
29	133
29	146
29	152
29	160
29	166
29	191
29	194
29	20
29	23
29	27
29	29
29	32
29	35
29	36
29	37
29	50
29	52
29	59
2	96
29	61
2	97
29	74
29	87
29	90
30	100
30	108
30	111
30	113
30	132
30	141
30	144
30	145
30	163
30	166
30	194
30	27
30	29
30	30
30	33
30	41
30	50
30	54
30	60
30	83
30	86
3	1
3	10
3	100
3	101
3	102
3	104
3	11
31	1
31	102
31	103
31	106
31	108
3	111
31	11
31	114
31	117
31	120
3	113
31	133
31	138
31	142
31	150
31	155
31	173
31	188
31	191
3	12
31	202
3	122
31	27
3	128
3	129
3	13
3	131
31	31
3	133
31	37
31	38
31	39
3	14
31	41
31	42
3	143
3	145
3	148
31	49
3	15
31	5
3	150
31	50
3	151
31	51
31	53
3	154
3	16
31	6
3	160
3	161
31	62
31	67
3	168
3	17
3	175
31	77
3	18
3	181
31	82
31	85
3	188
3	19
31	9
31	90
3	191
31	92
3	199
3	2
3	20
3	21
32	10
32	102
32	106
32	118
32	120
32	128
32	131
32	142
32	145
32	157
32	164
32	18
32	183
32	185
32	187
32	191
3	22
32	23
32	26
32	27
3	23
32	32
32	36
32	37
3	24
32	47
3	25
32	56
3	26
32	60
32	69
3	27
32	7
3	28
32	86
32	87
32	88
32	89
3	3
3	30
3	31
33	104
33	155
33	161
3	32
33	20
33	21
3	33
3	34
3	35
33	54
33	63
3	37
33	7
3	39
33	98
3	4
3	40
3	41
34	117
34	124
34	128
34	135
34	138
34	160
34	162
34	167
34	176
34	195
3	42
34	25
34	29
3	43
34	34
34	36
3	44
34	43
34	44
3	45
34	50
34	52
3	46
34	62
34	63
3	47
34	7
34	74
34	77
34	80
34	85
34	87
34	88
3	49
3	5
3	50
3	51
35	102
35	104
35	105
35	106
35	108
35	109
35	113
35	115
35	116
35	118
35	12
35	120
35	125
35	133
35	142
35	145
35	146
35	151
35	155
35	157
35	163
35	165
35	166
35	167
35	169
35	174
35	178
35	181
35	190
35	191
35	193
3	52
35	200
35	205
35	21
35	27
35	29
35	30
35	31
35	32
35	35
35	36
35	39
35	41
35	42
35	48
3	55
35	50
35	51
35	54
35	55
35	57
35	59
3	56
35	60
35	61
35	63
35	66
3	57
35	72
35	73
35	74
35	75
35	8
35	80
35	82
35	84
35	87
35	89
3	59
35	92
35	93
35	94
35	96
35	97
35	98
3	6
3	60
36	102
36	103
36	106
36	108
36	109
36	11
36	110
36	112
36	115
36	117
36	118
36	120
36	123
36	128
36	130
36	132
36	141
36	145
36	148
36	162
36	166
36	186
36	192
36	194
36	204
36	205
36	28
36	3
36	34
36	35
36	36
36	37
36	38
36	41
36	44
36	46
36	49
36	53
36	54
36	6
36	60
36	62
36	67
3	67
36	74
36	75
36	81
36	83
36	85
36	87
36	88
36	94
3	7
3	70
37	10
37	100
37	102
37	106
37	11
37	111
37	112
37	113
37	116
37	124
37	125
37	128
37	135
37	14
37	148
37	152
37	155
37	163
37	173
37	185
37	186
3	72
37	2
37	204
37	21
37	23
37	27
37	29
3	73
37	31
37	35
37	37
37	38
3	74
37	40
37	42
37	45
37	49
37	50
37	52
37	53
37	55
37	60
37	66
37	7
37	70
37	74
37	80
37	88
37	89
37	97
37	98
3	8
3	81
38	106
38	108
38	115
38	124
38	125
38	131
38	152
38	196
3	82
38	21
38	25
38	28
3	84
38	41
38	49
38	51
38	55
38	57
38	59
38	64
38	65
38	70
38	75
38	76
38	82
38	87
38	96
38	97
38	98
38	99
3	9
39	102
39	131
39	134
39	141
39	158
39	177
39	186
39	190
39	191
39	34
39	35
39	39
39	44
39	51
39	56
3	97
39	70
39	73
39	74
39	77
39	82
40	100
40	109
40	115
40	120
40	125
40	130
40	137
40	142
40	150
40	159
40	167
40	178
40	180
40	189
40	191
40	197
40	26
40	31
40	34
40	35
40	37
40	40
40	47
40	5
40	51
40	52
40	61
40	70
40	72
40	74
40	75
40	82
40	85
40	97
4	1
4	10
4	101
4	106
4	11
41	100
41	102
41	105
41	106
41	109
4	111
41	11
41	113
41	116
41	120
41	123
41	124
41	131
41	133
41	138
41	140
41	142
41	145
41	146
41	15
[truncated: 1,053 more rows]
