# Supplementary material for: Using arborescences to estimate hierarchicalness in directed complex networks
Source: PLoS One. 2018 Jan 30;13(1):e0190825. doi: 10.1371/journal.pone.0190825 (PMC5790222; doi:10.1371/journal.pone.0190825)
Supplement: S1 File — The ZIP file contains the data and code necessary to reproduce the figures and tables in the paper, along with an implementation of all the hierarchy methods discussed. The file contains a README file for a deeper explanation on how to use the provided material. (ZIP) [file pone.0190825.s001.zip › 04_hiring/history_network.txt]

100	129
100	144
10	1
10	10
10	101
10	106
10	107
10	109
101	101
10	119
10	12
10	121
10	122
10	124
10	126
10	131
10	136
10	139
10	14
10	141
10	142
10	143
10	144
10	15
10	17
10	19
10	2
102	123
102	140
10	22
10	23
10	24
10	25
10	26
10	27
10	29
10	3
10	30
10	31
103	138
10	32
10	34
10	38
103	86
10	39
10	4
10	40
10	41
104	138
104	141
10	42
10	45
10	46
10	48
10	51
105	105
105	118
105	128
10	53
10	54
10	55
10	57
10	58
10	59
10	60
106	106
106	130
106	143
10	62
10	64
10	65
106	59
106	68
10	68
106	89
10	7
10	70
10	71
107	107
107	122
107	137
10	74
10	75
10	76
10	79
10	80
10	83
10	85
10	88
10	89
10	91
109	124
109	125
109	131
109	142
109	143
10	94
109	41
10	96
10	97
10	98
1	1
1	10
1	100
1	101
110	110
1	102
110	2
1	104
1	106
1	108
1	11
1	110
11	10
11	101
11	102
11	103
11	104
11	108
11	109
1	111
11	11
11	112
11	113
11	115
11	117
11	118
11	119
1	112
11	12
11	122
11	126
11	127
11	128
11	129
11	13
11	130
11	131
11	133
11	135
11	136
11	139
1	114
11	14
11	141
11	142
11	16
111	63
1	119
11	19
1	12
11	2
1	120
11	20
1	121
11	21
112	112
1	122
11	22
11	23
11	24
11	25
1	126
11	26
11	27
11	29
1	13
11	3
1	130
1	131
113	109
113	127
113	143
11	32
113	22
11	33
11	34
1	135
1	136
11	36
113	62
1	137
11	37
113	71
11	38
11	39
1	14
11	4
11	40
11	41
114	113
1	142
11	42
1	143
1	144
11	44
11	45
114	53
11	46
11	48
1	15
11	5
11	50
11	51
11	53
11	54
11	57
11	58
115	85
11	59
1	16
11	6
11	60
11	61
116	116
11	67
11	69
1	17
11	7
11	70
11	71
117	117
11	73
11	75
11	77
11	78
11	79
1	18
11	80
11	81
118	119
118	140
118	21
11	83
11	84
11	87
11	89
1	19
11	9
11	90
11	91
119	119
119	125
11	93
11	94
11	96
11	97
11	98
1	2
1	20
120	134
1	21
12	1
12	10
12	102
12	104
12	11
12	112
121	121
12	118
12	119
12	12
12	120
12	121
12	123
12	126
12	127
12	128
12	13
12	130
12	132
12	136
12	14
12	142
12	144
12	15
12	16
12	17
12	19
1	22
12	2
12	20
12	21
122	113
122	122
12	22
12	23
12	24
12	25
12	27
12	28
12	29
1	23
12	30
12	31
123	115
12	32
12	33
12	35
12	36
12	38
12	39
1	24
12	4
12	41
124	124
124	143
12	42
12	43
12	45
12	46
12	47
12	48
12	49
1	25
12	5
12	50
12	51
125	135
125	136
12	53
12	54
12	57
12	58
12	59
125	97
1	26
12	6
12	60
12	61
126	126
12	62
12	64
12	65
12	68
1	27
12	7
127	144
12	72
12	73
12	78
12	79
1	28
12	81
128	128
128	141
12	83
12	84
12	85
12	89
12	9
12	90
12	93
12	94
12	95
12	96
12	99
1	3
1	30
1	31
13	10
13	101
13	102
13	103
13	104
13	106
13	107
13	113
13	114
13	117
13	12
13	120
13	121
13	125
13	126
13	13
13	130
13	131
13	132
13	135
13	139
13	14
13	140
13	142
13	144
13	15
13	17
13	19
1	32
13	20
13	21
132	132
13	22
13	23
13	25
13	29
1	33
13	3
13	31
133	15
13	32
13	33
13	35
13	36
13	37
13	38
13	39
1	34
13	41
134	134
13	42
13	44
13	48
1	35
13	5
13	51
13	52
13	53
13	54
13	56
13	57
13	58
13	59
1	36
13	60
13	61
136	142
136	144
13	62
13	66
13	67
13	68
13	69
1	37
13	7
13	71
13	72
13	73
13	75
13	79
1	38
13	81
13	83
13	84
13	85
13	88
1	39
13	91
13	92
13	93
13	94
13	95
13	96
13	99
1	4
1	40
140	140
14	101
14	105
14	11
14	115
14	118
14	119
14	12
14	121
14	122
14	13
14	135
14	139
14	14
14	142
14	15
14	16
14	19
1	42
14	20
14	23
14	24
14	26
14	27
1	43
14	33
143	35
14	34
14	38
14	39
1	44
14	4
14	40
14	42
14	45
14	48
14	49
1	45
14	50
145	1
145	10
145	100
145	101
145	102
145	103
145	104
145	106
145	107
145	108
145	109
145	11
145	110
145	111
145	115
145	116
145	118
145	119
145	12
145	120
145	121
145	122
145	123
145	125
145	126
145	127
145	128
145	129
145	13
145	133
145	134
145	135
145	136
145	137
145	139
145	14
145	140
145	141
145	142
145	143
145	15
145	16
145	17
145	18
145	19
14	52
145	2
145	20
145	21
145	22
145	23
145	24
145	25
145	26
145	27
145	28
145	29
145	3
145	30
145	31
145	32
145	33
145	34
145	35
145	36
145	37
145	38
145	39
14	54
145	4
145	40
145	42
145	43
145	44
145	45
145	46
145	47
145	48
145	49
145	5
145	50
145	52
145	53
145	54
145	55
145	56
145	57
145	58
145	59
145	6
145	60
145	61
145	62
145	63
145	64
145	65
145	67
145	68
145	69
145	7
145	71
145	73
145	74
145	75
145	78
145	79
14	58
145	8
145	80
145	81
145	83
145	84
145	85
145	86
145	87
145	88
145	89
145	9
145	90
145	91
145	92
145	93
145	94
145	95
145	97
145	98
145	99
1	46
14	61
14	62
14	63
14	65
14	67
14	68
1	47
14	7
14	75
1	48
14	8
14	82
14	88
1	49
14	91
1	5
1	50
1	51
15	106
15	108
15	11
15	110
15	111
15	122
15	123
15	125
15	126
15	13
15	130
15	135
15	137
15	139
15	140
15	15
15	17
1	52
15	2
15	23
15	24
15	25
15	27
15	29
1	53
15	3
15	31
15	33
15	35
15	36
15	37
15	38
1	54
15	4
15	40
15	41
15	43
15	44
15	48
15	49
1	55
15	54
15	55
15	58
1	56
15	61
15	66
15	69
1	57
15	72
15	75
15	76
1	58
15	87
15	89
1	59
15	90
15	91
15	92
15	95
15	98
1	6
1	60
16	1
16	10
16	104
16	106
16	11
16	112
16	117
16	118
16	12
16	124
16	126
16	13
16	133
16	135
16	136
16	17
1	62
16	2
16	20
16	21
16	29
1	63
16	31
16	33
16	36
1	64
16	40
16	42
16	43
16	44
16	46
16	48
1	65
16	52
16	55
16	6
16	63
16	68
16	73
16	75
1	68
16	85
16	86
16	87
1	69
16	90
16	94
16	99
1	7
17	108
17	109
17	115
17	119
17	12
17	122
17	126
17	144
17	15
17	16
17	19
1	72
17	20
17	24
17	25
17	26
1	73
17	33
1	74
17	49
1	75
1	76
17	62
1	77
17	77
17	78
1	78
17	82
1	8
1	80
1	81
18	1
18	106
18	112
18	13
18	19
1	82
18	23
1	83
18	33
18	40
18	42
1	85
18	57
18	64
18	67
1	87
18	7
18	82
1	89
18	9
18	96
1	9
1	90
1	91
19	1
19	106
19	110
19	117
19	12
19	126
19	127
19	135
19	139
19	142
19	15
19	19
1	92
19	20
19	22
19	23
19	24
19	25
19	28
19	29
1	93
19	30
19	31
19	32
19	33
19	34
19	35
19	36
19	37
19	38
1	94
19	42
19	49
19	53
19	54
19	55
19	56
19	58
1	96
19	60
19	63
19	64
19	69
19	7
19	72
19	75
19	81
19	88
19	93
19	94
20	106
20	11
20	123
20	124
20	130
20	139
20	140
20	142
20	18
20	19
20	24
20	25
20	26
20	27
20	29
20	36
20	38
20	51
20	53
20	54
20	56
20	57
20	60
20	65
20	81
20	83
20	87
20	91
20	99
2	1
2	10
2	101
2	104
2	105
2	106
2	11
21	1
2	110
21	10
21	104
21	108
21	109
21	113
21	114
21	119
2	112
21	12
21	122
21	123
2	114
21	140
2	115
21	15
2	118
2	119
21	19
2	12
2	120
2	121
21	21
2	122
21	22
21	24
2	126
2	127
21	27
2	129
2	13
2	130
21	30
2	131
2	14
21	40
2	141
2	142
2	143
21	44
21	46
21	49
2	15
21	53
21	55
21	56
21	57
21	58
2	16
21	60
2	17
21	7
21	78
2	18
21	80
21	82
21	85
21	87
21	88
2	19
21	94
2	2
2	20
2	21
22	104
22	11
22	113
22	12
22	120
22	136
22	142
22	143
22	18
2	22
22	20
22	22
22	23
22	27
22	29
2	23
22	31
22	36
22	37
22	39
2	24
22	4
22	44
22	45
2	25
22	50
22	55
22	56
22	57
2	26
22	61
22	68
2	27
22	71
22	72
22	73
22	81
22	84
22	86
22	89
2	29
2	3
2	30
2	31
23	100
23	105
23	108
23	110
23	112
23	12
23	120
23	121
23	124
23	125
23	127
23	128
23	139
23	14
23	140
23	141
23	142
2	32
23	22
23	23
23	24
23	25
23	27
23	29
2	33
23	31
23	32
23	33
23	36
23	38
23	39
2	34
23	41
23	45
2	35
23	50
23	51
23	55
23	57
23	59
2	36
23	61
23	63
23	64
2	37
23	7
23	72
23	73
2	38
23	83
23	84
23	87
23	88
23	9
23	90
23	91
23	94
23	97
23	99
2	4
2	40
2	41
24	102
24	104
24	11
24	120
24	121
24	122
24	123
24	139
24	14
24	141
24	142
24	144
24	19
2	42
24	2
24	21
24	23
24	24
24	29
24	31
24	37
24	40
24	42
24	44
2	45
24	57
24	58
24	59
24	60
24	65
24	67
24	71
24	77
24	78
24	79
2	48
24	80
24	83
24	85
24	88
24	97
24	98
2	5
2	50
2	51
25	1
25	103
25	104
25	105
25	106
25	109
25	114
25	118
25	119
25	12
25	120
25	122
25	123
25	125
25	127
25	128
25	129
25	141
25	142
25	143
25	144
25	18
2	52
25	2
25	21
25	25
25	27
25	28
2	53
25	31
25	34
25	35
2	54
25	44
25	45
25	47
25	49
2	55
25	5
25	52
25	57
25	58
2	56
25	61
25	67
2	57
25	77
25	79
2	58
25	80
25	82
25	85
25	89
25	91
25	93
25	95
25	96
2	6
2	60
26	131
2	62
26	23
26	37
2	64
2	65
2	66
26	60
26	69
2	67
26	73
26	75
26	80
26	85
2	69
26	98
2	7
2	70
2	71
27	103
27	114
27	119
27	12
27	13
27	16
2	72
27	2
27	25
27	27
27	29
2	73
27	34
27	35
27	36
27	38
27	40
2	75
27	5
27	54
2	76
27	64
2	77
27	77
27	82
27	84
2	79
27	94
27	99
2	8
2	80
2	81
28	11
28	114
28	115
28	2
28	23
28	25
2	83
2	84
28	41
2	85
28	52
28	58
28	70
2	88
2	89
2	9
29	102
29	103
29	104
29	113
29	117
29	119
29	12
29	120
29	122
29	123
29	124
29	126
29	127
29	131
29	137
29	139
29	14
29	140
29	15
29	16
2	92
29	2
29	20
29	25
29	29
29	3
29	36
29	37
2	94
29	40
29	49
29	50
29	51
29	57
29	58
2	96
29	60
29	68
2	97
29	7
29	71
29	75
29	79
29	82
29	88
29	9
29	90
29	94
29	96
29	97
29	98
30	105
30	106
30	108
30	111
30	113
30	114
30	115
30	118
30	119
30	123
30	125
30	126
30	132
30	134
30	140
30	141
30	142
30	23
30	37
30	69
30	77
30	80
30	85
30	88
30	90
3	1
3	10
3	101
3	102
3	106
3	11
3	110
31	104
31	106
31	108
31	111
31	113
31	114
31	115
3	112
31	12
31	120
31	121
31	122
31	129
31	135
31	137
31	138
31	14
31	143
31	144
3	116
31	16
3	118
3	119
3	12
31	22
3	123
31	24
3	126
31	27
3	128
31	29
3	13
3	132
3	133
3	136
31	36
3	137
3	14
3	141
31	41
3	142
31	48
3	15
31	50
31	55
31	56
31	57
3	16
31	61
31	68
3	17
31	71
31	72
31	73
31	78
31	82
31	83
31	89
3	19
31	90
31	94
31	96
31	98
3	2
3	20
3	21
32	10
32	102
32	105
32	118
32	12
32	136
3	22
3	23
32	37
32	38
3	24
3	25
32	57
3	26
3	27
3	28
32	83
3	29
32	93
32	94
3	3
3	30
3	31
33	105
33	109
33	114
33	119
33	121
33	125
33	13
33	132
33	136
33	137
33	138
33	139
33	142
33	143
33	144
33	15
3	32
33	21
33	25
3	33
33	31
33	33
33	41
3	35
33	5
33	57
33	59
33	61
33	66
3	37
33	7
33	77
3	38
33	84
33	88
33	89
33	9
33	94
33	98
3	4
3	40
3	41
34	10
34	103
34	127
34	140
3	42
34	33
34	35
3	44
34	53
34	68
34	79
3	49
34	90
3	5
3	50
3	51
35	102
35	103
35	109
35	11
35	118
35	131
35	138
35	142
35	144
3	52
35	23
3	53
35	33
3	54
3	55
35	50
3	56
35	66
3	57
35	83
35	89
3	59
3	6
3	60
3	61
36	10
36	102
36	106
36	109
36	118
36	125
36	13
36	132
36	133
36	134
36	142
3	63
36	31
36	34
36	36
3	64
36	42
36	46
36	48
3	65
36	52
36	55
36	65
3	67
36	79
3	68
36	82
3	69
36	93
36	97
3	7
37	101
37	103
37	11
37	124
37	15
3	72
37	38
37	51
37	58
37	69
37	75
3	78
37	90
37	98
3	8
3	80
3	81
38	100
38	103
38	114
38	117
38	118
38	12
38	120
38	121
38	122
3	82
38	20
3	83
38	31
38	38
3	84
38	4
3	85
38	57
38	63
38	67
38	69
3	87
38	79
38	80
38	84
3	89
38	9
38	90
38	93
38	96
3	9
3	90
3	91
39	10
39	104
39	118
39	122
39	142
3	92
3	93
3	94
39	40
39	52
3	96
39	65
3	97
3	99
39	97
40	109
40	113
40	118
40	14
40	142
40	144
40	16
40	3
40	31
40	40
40	49
40	54
40	59
40	78
40	79
40	81
40	87
4	1
4	10
4	100
4	101
4	102
4	104
4	105
4	11
41	104
41	109
41	113
41	120
41	121
41	126
41	129
41	130
4	114
41	143
4	117
4	119
4	12
4	121
4	122
4	126
4	127
4	129
4	13
4	136
41	36
41	38
4	14
41	41
4	142
4	15
41	50
41	56
4	17
41	78
4	18
41	80
41	89
4	19
41	90
4	2
4	21
42	107
42	122
42	124
42	125
42	128
42	132
42	135
42	142
4	22
4	23
42	32
4	24
4	25
42	54
42	58
4	26
42	63
4	27
42	82
4	29
4	3
4	31
43	136
4	33
4	34
43	40
4	35
4	36
4	37
4	38
4	39
4	4
4	40
44	105
44	122
44	137
44	139
4	43
44	39
4	44
44	53
44	67
4	47
44	70
44	73
44	79
4	48
44	85
4	49
4	5
4	50
45	104
45	111
45	126
4	52
4	53
45	31
4	54
45	44
4	55
4	57
4	58
4	6
4	60
4	61
46	100
46	121
46	128
46	135
46	137
4	62
4	63
46	33
46	45
46	46
4	65
46	59
4	67
46	77
46	78
46	79
4	68
46	80
4	69
46	91
46	94
4	7
47	109
47	120
47	133
4	72
47	25
4	73
4	75
47	52
47	54
4	76
4	77
47	77
4	78
4	80
4	81
48	112
48	119
48	12
48	127
48	135
4	82
48	41
48	48
4	85
48	56
48	6
48	65
4	87
48	71
48	76
4	88
48	84
48	85
4	89
48	90
48	92
48	98
4	9
4	90
4	91
49	104
49	113
49	114
49	120
49	122
49	140
4	94
49	44
4	96
49	61
49	63
4	97
49	71
49	80
50	109
50	122
50	46
50	47
50	68
5	1
5	10
5	100
5	102
5	106
5	107
5	11
51	11
51	12
5	117
5	12
5	121
5	124
5	13
5	133
51	33
5	142
5	15
5	16
51	64
5	17
5	18
5	19
5	2
5	20
5	21
52	110
52	117
52	118
5	22
5	23
52	36
5	24
52	47
52	52
52	57
5	26
52	64
5	27
52	84
52	89
5	29
5	3
5	30
53	104
53	128
53	134
53	144
5	32
5	33
53	36
5	34
53	48
53	57
5	36
5	37
5	38
5	39
5	4
5	40
54	132
54	133
54	142
5	42
54	21
5	43
5	44
54	40
5	45
54	54
54	65
5	47
5	48
54	89
5	49
5	5
5	50
5	51
55	101
55	105
55	108
55	130
55	138
55	143
5	52
5	53
55	31
5	54
5	55
55	55
55	57
5	56
5	57
5	58
55	92
55	96
55	98
5	6
5	61
56	103
56	108
56	111
56	114
56	118
56	138
56	143
5	62
56	24
5	64
56	56
5	67
56	79
5	68
56	80
5	7
5	70
57	100
57	102
57	104
57	105
57	106
57	109
57	114
57	122
57	123
57	129
57	133
57	137
57	14
57	140
57	141
57	144
57	2
57	25
57	29
57	49
5	75
57	57
57	69
5	77
57	72
5	78
57	85
57	87
57	91
57	93
57	96
57	98
57	99
5	8
5	81
58	102
58	123
58	128
58	129
58	137
58	139
58	141
5	83
5	84
58	58
58	77
58	78
5	88
58	88
5	89
5	9
5	91
59	102
59	103
59	104
59	105
59	112
59	115
59	118
59	127
5	92
59	24
59	59
5	96
59	69
5	97
5	98
59	80
59	82
59	83
59	84
59	90
59	96
59	99
60	12
60	120
60	125
60	142
60	48
60	70
60	81
60	95
60	97
6	1
6	10
6	106
6	108
6	109
6	11
[truncated: 496 more rows]
