# Supplementary material for: Using arborescences to estimate hierarchicalness in directed complex networks
Source: PLoS One. 2018 Jan 30;13(1):e0190825. doi: 10.1371/journal.pone.0190825 (PMC5790222; doi:10.1371/journal.pone.0190825)
Supplement: S1 File — The ZIP file contains the data and code necessary to reproduce the figures and tables in the paper, along with an implementation of all the hierarchy methods discussed. The file contains a README file for a deeper explanation on how to use the provided material. (ZIP) [file pone.0190825.s001.zip › 06_agony/01_modified_implementation/Makefile]

SRCS = graph.cpp agony.cpp read.cpp
OBJS = $(SRCS:.cpp=.o)


CC = g++
LDFLAGS= -lm -O3 -lgsl -lblas -L/opt/local/lib
CFLAGS= -g -O3 -Wall -Wextra -I/opt/local/include/ #-Werror

all : agony 

agony: $(OBJS)
	$(CC) $(LDFLAGS) -o $@ $(OBJS)


%.o : %.cpp
	 $(CC) $(CFLAGS) -c $*.cpp

clean:
	-rm *.o agony

zip:
	zip agony.zip *.cpp *.h Makefile

depend:
	makedepend -Y -- $(CFLAGS) -- $(SRCS)
# DO NOT DELETE

graph.o: graph.h queue.h
agony.o: graph.h queue.h
