# Supplementary material for: Using arborescences to estimate hierarchicalness in directed complex networks
Source: PLoS One. 2018 Jan 30;13(1):e0190825. doi: 10.1371/journal.pone.0190825 (PMC5790222; doi:10.1371/journal.pone.0190825)
Supplement: S1 File — The ZIP file contains the data and code necessary to reproduce the figures and tables in the paper, along with an implementation of all the hierarchy methods discussed. The file contains a README file for a deeper explanation on how to use the provided material. (ZIP) [file pone.0190825.s001.zip › 06_agony/01_modified_implementation/graph.cpp]

#include "graph.h"
#include <assert.h>

void
graph::reset(uint32_t n, uint32_t m) 
{
	m_nodes.resize(n);
	m_edges.resize(m);

	for (uint32_t i = 0; i < n; i++) {
		TAILQ_INIT(&m_nodes[i].out);
		TAILQ_INIT(&m_nodes[i].in);
		m_nodes[i].id = i;
		m_nodes[i].ind = m_nodes[i].outd = 0;
	}

	for (uint32_t i = 0; i < m_edges.size(); i++) {
		m_edges[i].id = i;
		m_edges[i].bound = false;
	}
}


graph::graph(const graph & g) {copy(g);}

void
graph::copy(const graph & g)
{
	reset(g.m_nodes.size(), g.m_edges.size());

	for (uint32_t i = 0; i < m_edges.size(); i++) {
		if (g.m_edges[i].bound)
			bind(i, g.m_edges[i].parent->id, g.m_edges[i].child->id);
	}

}

uint32_t
agony::cost()
{
	uint32_t t = 0;

	for (uint32_t i = 0; i < m_edges.size(); i++) {
		node *n = from(i);
		node *m = to(i);
		if (m->rank <= n->rank) t += n->rank - m->rank + 1;

	}

	return t;
}


void
agony::cycledfs()
{
	graph dfs(m_graph);


	nodehead active;
	TAILQ_INIT(&active);

	for (uint32_t i = 0; i < size(); i++) TAILQ_INSERT_TAIL(&active, &m_nodes[i], entries);

	while (!TAILQ_EMPTY(&active)) {
		node *seed = TAILQ_FIRST(&active);
		node *u = seed;

		u->parent = 0;
		
		while (u) {

			graph::node *n = dfs.getnode(u->id);
			if (TAILQ_EMPTY(&n->out)) {
				TAILQ_REMOVE(&active, u, entries);	
				dfs.unbind(n);
				u = u->parent;
			}
			else {
				graph::edge *e = TAILQ_FIRST(&n->out);
				graph::node *m = e->child;
				node *v = getnode(m->id);

				if (v->parent == 0 && v != seed) {
					v->parent = u;
					v->paredge = e->id;
					u = v;
				}
				else {
					for (node *w = u; w != v; w = w->parent) {
						getedge(w->paredge)->eulerian = true;
						dfs.unbind(dfs.getedge(w->paredge));
					}

					getedge(e->id)->eulerian = true;
					dfs.unbind(e);

					for (node *w = u, *wnext; w != v; w = wnext) {
						wnext = w->parent;
						w->parent = 0;
					}

					u = v;
				}
			}
		}
	}
}

void
agony::initagony()
{
	m_dag.copy(m_graph);
	m_euler.copy(m_graph);

	for (uint32_t i = 0; i < m_edges.size(); i++) {
		if (getedge(i)->eulerian) {
			m_dag.unbind(m_dag.getedge(i));
			m_dual++;
		}
		else {
			m_euler.unbind(m_euler.getedge(i));
		}
	}

	m_primal = m_dual;
}

void
agony::initrank()
{
	nodelist sources;

	for (uint32_t i = 0; i < size(); i++) {
		node *n = getnode(i);
		n->count = m_dag.getnode(i)->ind;
		if (n->count == 0) {
			n->newrank = n->rank = 0;
			sources.push_back(n);
		}
	}

	while (!sources.empty())  {
		node *n = sources.front();
		sources.pop_front();

		graph::node *u = m_dag.getnode(n->id);
		graph::edge *e;
		TAILQ_FOREACH(e, &u->out, from) {
			node *m = getnode(e->child->id);
			m->count--;
			m->newrank = m->rank = std::max(m->rank, n->rank + 1);
			if (m->count == 0) sources.push_back(m);
		}
	}

	m_slacks.resize(size());
	for (uint32_t i = 0; i < size(); i++) {
		TAILQ_INIT(&m_slacks[i]);
	}

	m_curslack = -1;
	for (uint32_t i = 0; i < m_edges.size(); i++) {
		if (getedge(i)->eulerian) addslack(i);
		m_curslack = std::max(int32_t(slack(i)), m_curslack);
	}
}

void
agony::minagony()
{
	for (uint32_t i = 0; i < size(); i++) {
		graph::node *n = m_dag.getnode(i);
		graph::edge *e;

		TAILQ_FOREACH(e, &n->out, from) {
			assert(from(e->id)->rank < to(e->id)->rank);
		}
	}

	while(true) {
		while (m_curslack >= 0 && TAILQ_EMPTY(&m_slacks[m_curslack])) m_curslack--;
		if (m_curslack < 0) break;

		edge *e = TAILQ_FIRST(&m_slacks[m_curslack]);

		relief(e->id);	
		printf("%d %d\n", primal(), dual());
	}
}


void
agony::relief(uint32_t edge)
{
	graph::edge *e = m_euler.getedge(edge);
	node *p = getnode(e->parent->id);
	node *s = getnode(e->child->id);

	p->parent = 0;
	p->diff = slack(p, s);
	assert(p->diff > 0);

	// Add and init queue
	nodequeue q(p->diff);
	for (uint32_t i = 0; i < q.size(); i++)
		TAILQ_INIT(&q[i]);
	TAILQ_INSERT_TAIL(&q[p->diff - 1], p, entries);
	int32_t curstack = p->diff - 1;

	nodelist nl;
	nodelist visited;
	nl.push_back(p);

	uint32_t bound = 0;

	while (true) {

		while (curstack >= 0 && TAILQ_EMPTY(&q[curstack])) curstack--;

		if (curstack < int32_t(bound)) {
			break;
		}

		node *u = TAILQ_FIRST(&q[curstack]);
		TAILQ_REMOVE(&q[curstack], u, entries);


		u->newrank = u->rank + u->diff;
		visited.push_back(u);
		u->diff = 0; // diff = 0 means that u is no longer in the stack

		if (u == s) break;

		graph::node *n = m_dag.getnode(u->id);

		TAILQ_FOREACH(e, &n->out, from) {
			node *v = getnode(e->child->id);
			assert(u->rank < v->rank);
			if (v->newrank <= u->newrank) {
				uint32_t t = u->newrank + 1 - v->newrank;
				assert(t - 1 <= curstack);
				if (v == s) bound = std::max(bound, t);
				if (t > v->diff) {
					if (v->diff > 0) TAILQ_REMOVE(&q[v->diff - 1], v, entries);
					else nl.push_back(v);
					v->diff = t;
					// add v to queue
					TAILQ_INSERT_TAIL(&q[v->diff - 1], v, entries);
					v->parent = u;
					v->paredge = e->id;
				}
			}
		}

		n = m_euler.getnode(u->id);
		TAILQ_FOREACH(e, &n->in, to) {
			node *v = getnode(e->parent->id);
			if (newslack(v, u) > slack(v, u)) {
				uint32_t t = newslack(v, u) - slack(v, u);
				assert(t - 1 <= curstack);
				if (v == s) bound = std::max(bound, t);
				if (t > v->diff) {
					if (v->diff > 0) TAILQ_REMOVE(&q[v->diff - 1], v, entries);
					else nl.push_back(v);
					v->diff = t;
					// add v to queue
					TAILQ_INSERT_TAIL(&q[v->diff - 1], v, entries);
					v->parent = u;
					v->paredge = e->id;
				}
			}
		}

	}

	if (curstack >= 0) shiftrank(visited, curstack + 1);
		
	updaterelief(nl);
	if (slack(p, s)) extractcycle(edge);

}

void
agony::updaterelief(nodelist & nl)
{
	for (nodelist::iterator it = nl.begin(); it != nl.end(); ++it) {
		node *n = *it;
		n->rank = n->newrank;
		n->diff = 0;
	}

	for (nodelist::iterator it = nl.begin(); it != nl.end(); ++it) {
		node *u = *it;
		graph::edge *e;
		graph::node *n = m_euler.getnode(u->id);
		TAILQ_FOREACH(e, &n->out, from) {
			node *v = to(e->id);
			edge *f = getedge(e->id);
			if (slack(u, v) != f->slack) {
				deleteslack(e->id);
				addslack(e->id);
			}
		}
	}
}

void
agony::resetrelief(nodelist & nl)
{
	for (nodelist::iterator it = nl.begin(); it != nl.end(); ++it) {
		node *n = *it;
		n->newrank = n->rank;
		n->diff = 0;
	}
}

void
agony::shiftrank(nodelist & nl, uint32_t shift)
{
	for (nodelist::iterator it = nl.begin(); it != nl.end(); ++it) {
		node *n = *it;
		n->newrank -= shift;
	}
}

void
agony::extractcycle(uint32_t eid)
{
	graph::edge *e = m_euler.getedge(eid);
	node *p = getnode(e->parent->id);
	node *s = getnode(e->child->id);

	for (node *u = s; u != p; u = u->parent) {

		edge *f =  getedge(u->paredge);

		if (f->eulerian) {
			f->eulerian = false;
			m_euler.unbind(m_euler.getedge(u->paredge));
			assert(u->rank < u->parent->rank);
			m_dag.bind(u->paredge, u->id, u->parent->id);
			deleteslack(u->paredge);
			m_dual--;
			m_primal--;
		}
		else {
			f->eulerian = true;
			m_dag.unbind(m_dag.getedge(u->paredge));
			m_euler.bind(u->paredge, u->parent->id, u->id);
			addslack(u->paredge);
			m_dual++;
			m_primal++;
		}
	}

	edge *g = getedge(eid);

	g->eulerian = false;
	m_euler.unbind(e);
	m_dag.bind(eid, p->id, s->id);
	m_dual--;
	m_primal--;
	deleteslack(eid);
}

void
agony::deleteslack(uint32_t eid)
{
	uint32_t t = getedge(eid)->slack;
	if (t > 0) TAILQ_REMOVE(&m_slacks[t - 1], getedge(eid), entries);
	m_primal -= t;
}

void
agony::addslack(uint32_t eid)
{
	uint32_t t = slack(eid);
	edge *e = getedge(eid);
	e->slack = t;
	if (t > 0) TAILQ_INSERT_TAIL(&m_slacks[t - 1], getedge(eid), entries);
	m_primal += t;
}
