# Supplementary material for: Using arborescences to estimate hierarchicalness in directed complex networks
Source: PLoS One. 2018 Jan 30;13(1):e0190825. doi: 10.1371/journal.pone.0190825 (PMC5790222; doi:10.1371/journal.pone.0190825)
Supplement: S1 File — The ZIP file contains the data and code necessary to reproduce the figures and tables in the paper, along with an implementation of all the hierarchy methods discussed. The file contains a README file for a deeper explanation on how to use the provided material. (ZIP) [file pone.0190825.s001.zip › 06_agony/01_modified_implementation/graph.h]

#ifndef GRAPH_H
#define GRAPH_H

#include <stdint.h>
#include <vector>
#include <list>
#include <stdio.h>

#include "queue.h"

class graph {
	public:
		graph() {}

		graph(uint32_t n, uint32_t m) {reset(n, m);}
		graph(const graph & g);

		void reset(uint32_t n, uint32_t m);
		void copy(const graph & g);

		struct edge;

		TAILQ_HEAD(edgelist, edge);

		struct node {
			uint32_t id;
			edgelist out, in;
			uint32_t ind, outd;
		};

		struct edge {
			node *parent, *child;
			uint32_t id;
			bool bound;
			TAILQ_ENTRY(edge) from, to;
		};

		void bind(uint32_t k, uint32_t n, uint32_t m) {bind(getedge(k), getnode(n), getnode(m));}

		void
		bind(edge *e, node *n, node *m)
		{
			TAILQ_INSERT_TAIL(&n->out, e, from);
			TAILQ_INSERT_TAIL(&m->in, e, to);
			n->outd++;
			m->ind++;
			e->bound = true;
			e->parent = n;
			e->child = m;
		}

		void
		unbind(edge *e)
		{
			TAILQ_REMOVE(&e->parent->out, e, from);
			TAILQ_REMOVE(&e->child->in, e, to);
			e->parent->outd--;
			e->child->ind--;
			e->bound = false;
		}

		void
		unbind(node *n)
		{
			while (!TAILQ_EMPTY(&n->out)) unbind(TAILQ_FIRST(&n->out));
			while (!TAILQ_EMPTY(&n->in)) unbind(TAILQ_FIRST(&n->in));
		}

		node * getnode(uint32_t i) {return &m_nodes[i];} 
		edge * getedge(uint32_t i) {return &m_edges[i];} 

	protected:
		const graph & operator = (const graph & ) {return *this;}
		typedef std::vector<node> nodevector;
		typedef std::vector<edge> edgevector;

		nodevector m_nodes;
		edgevector m_edges;
};

class agony
{
	public:

		struct node {
			uint32_t id;
			uint32_t label;

			uint32_t rank;
			uint32_t newrank;
			uint32_t diff;

			node *parent;
			uint32_t paredge;

			uint32_t count;

			TAILQ_ENTRY(node) entries, active;
		};

		TAILQ_HEAD(nodehead, node);

		struct edge {
			bool eulerian;
			uint32_t id;
			uint32_t slack;

			TAILQ_ENTRY(edge) entries;
		};

		TAILQ_HEAD(edgehead, edge);

		uint32_t size() const {return m_nodes.size();}
		node * getnode(uint32_t i) {return &m_nodes[i];} 
		edge * getedge(uint32_t i) {return &m_edges[i];} 

		void cycledfs();

		void initagony();
		void initrank();

		void read(FILE *f);
		void writeagony(FILE *f);

		void relief(uint32_t edge);

		void minagony();

		uint32_t primal() const {return m_primal;}
		uint32_t dual() const {return m_dual;}

		uint32_t cost();


	protected:
		uint32_t slack(node *v, node *u) const {return u->rank > v->rank + 1 ? u->rank - v->rank - 1 : 0;}
		uint32_t newslack(node *v, node *u) const {return u->newrank > v->newrank + 1 ? u->newrank - v->newrank - 1 : 0;}

		uint32_t slack(uint32_t eid) {return slack(from(eid), to(eid));}

		void deleteslack(uint32_t eid);
		void addslack(uint32_t eid);
		
		typedef std::vector<node> nodevector;
		typedef std::vector<edge> edgevector;
		typedef std::vector<nodehead> nodequeue;
		typedef std::vector<edgehead> edgequeue;

		typedef std::list<node *> nodelist;

		void updaterelief(nodelist & nl);
		void resetrelief(nodelist & nl);
		void shiftrank(nodelist & nl, uint32_t s);
		void extractcycle(uint32_t edge);

		node *from(uint32_t eid) {return getnode(m_graph.getedge(eid)->parent->id);}
		node *to(uint32_t eid) {return getnode(m_graph.getedge(eid)->child->id);}


		nodevector m_nodes;
		edgevector m_edges;

		graph m_graph;
		graph m_dag, m_euler;

		edgequeue m_slacks;
		int32_t m_curslack;

		uint32_t m_dual;
		uint32_t m_primal;
		//uint32_t m_minid;
};

#endif
