# Supplementary material for: Using arborescences to estimate hierarchicalness in directed complex networks
Source: PLoS One. 2018 Jan 30;13(1):e0190825. doi: 10.1371/journal.pone.0190825 (PMC5790222; doi:10.1371/journal.pone.0190825)
Supplement: S1 File — The ZIP file contains the data and code necessary to reproduce the figures and tables in the paper, along with an implementation of all the hierarchy methods discussed. The file contains a README file for a deeper explanation on how to use the provided material. (ZIP) [file pone.0190825.s001.zip › 06_agony/02_synth_tests/er_sf_ratio]

200	4.61845	4.22297	2.71003
300	11.8373	13.5685	8.76424
400	31.1545	40.1606	32.2581
500	70.7458	96.1538	80.6452
600	160.182	232.558	196.078
700	496.968	769.231	958.904
800	1015.07	1666.67	1904.76
900	2880.49	5000	5294.12
1000	5496.12	10000	7692.31
