# Supplementary material for: Using arborescences to estimate hierarchicalness in directed complex networks
Source: PLoS One. 2018 Jan 30;13(1):e0190825. doi: 10.1371/journal.pone.0190825 (PMC5790222; doi:10.1371/journal.pone.0190825)
Supplement: S1 File — The ZIP file contains the data and code necessary to reproduce the figures and tables in the paper, along with an implementation of all the hierarchy methods discussed. The file contains a README file for a deeper explanation on how to use the provided material. (ZIP) [file pone.0190825.s001.zip › 06_agony/02_synth_tests/synth_avgk_er]

200	0.149846035914	0.199072543618	0.248299051322	0.0888544419582	0.1184	0.147945558042	0.287265674286	0.369	0.450734325714
300	0.0483459475343	0.0719181716151	0.095490395696	0.0160597413832	0.0245666666667	0.0330735919501	0.0766067265292	0.1141	0.151593273471
400	0.0108260174437	0.0253902662994	0.0399545151551	0.00264563203903	0.006225	0.00980436796097	0.0114903869849	0.031	0.0505096130151
500	0.0011871058611	0.0104550556066	0.019723005352	0.000227002428496	0.00208	0.0039329975715	0.000820708139096	0.0124	0.0239792918609
600	-0.00223119364736	0.00433323130293	0.0108976562532	-0.000369994887514	0.000716666666667	0.00180332822085	-0.00320936553267	0.0051	0.0134093655327
700	-0.00237200734282	0.00131313131313	0.00499826996908	-0.000335469609913	0.000185714285714	0.000706898181342	-0.00212493356348	0.00104285714286	0.0042106478492
800	-0.0017897963178	0.00060504030201	0.00299987692182	-0.000221858552176	7.5e-05	0.000371858552176	-0.00160499413145	0.000525	0.00265499413145
900	-0.00121212121212	0.00020202020202	0.00161616161616	-0.000133333333333	2.22222222222e-05	0.000177777777778	-0.00113566554353	0.000188888888889	0.00151344332131
1000	-0.000904027714249	0.00010101010101	0.00110604791627	-8.94987437107e-05	1e-05	0.000109498743711	-0.00116348366824	0.00013	0.00142348366824
