# Supplementary material for: Using arborescences to estimate hierarchicalness in directed complex networks
Source: PLoS One. 2018 Jan 30;13(1):e0190825. doi: 10.1371/journal.pone.0190825 (PMC5790222; doi:10.1371/journal.pone.0190825)
Supplement: S1 File — The ZIP file contains the data and code necessary to reproduce the figures and tables in the paper, along with an implementation of all the hierarchy methods discussed. The file contains a README file for a deeper explanation on how to use the provided material. (ZIP) [file pone.0190825.s001.zip › 06_agony/02_synth_tests/synth_avgk_sw]

200	0.311670459917	0.412780328538	0.513890197159	0.150359920413	0.19685	0.243340079587	0.432717122003	0.53185	0.630982877997
300	-0.00286977224359	0.0681532496684	0.13917627158	0.00499673265412	0.0135	0.0220032673459	0.0421531881182	0.0958666666667	0.149580145215
400	-0.0013878605547	0.00795020916233	0.0172882788794	-0.000351343697737	0.001975	0.00430134369774	-0.00313037539561	0.01565	0.0344303753956
500	-0.00204344348403	0.00191919191919	0.00588182732241	-0.000404601809837	0.00038	0.00116460180984	-0.00408669766125	0.0038	0.0116866976613
600	-0.00217978255299	0.00060504030201	0.00338986315701	-0.000360675832036	0.0001	0.000560675832036	-0.00419005289333	0.00116666666667	0.00652338622666
700	-0.000904027714249	0.00010101010101	0.00110604791627	-0.000127855348158	1.42857142857e-05	0.00015642677673	-0.00178997487421	0.0002	0.00218997487421
800	0.0	0.0	0.0	0.0	0.0	0.0	0.0	0.0	0.0
900	0.0	0.0	0.0	0.0	0.0	0.0	0.0	0.0	0.0
1000	0.0	0.0	0.0	0.0	0.0	0.0	0.0	0.0	0.0
