# Supplementary material for: Using arborescences to estimate hierarchicalness in directed complex networks
Source: PLoS One. 2018 Jan 30;13(1):e0190825. doi: 10.1371/journal.pone.0190825 (PMC5790222; doi:10.1371/journal.pone.0190825)
Supplement: S1 File — The ZIP file contains the data and code necessary to reproduce the figures and tables in the paper, along with an implementation of all the hierarchy methods discussed. The file contains a README file for a deeper explanation on how to use the provided material. (ZIP) [file pone.0190825.s001.zip › 06_agony/03_table1/08_foodwebs.py]

import sys, random, glob, subprocess
import numpy as np
import networkx as nx

def agony(G):
   args = ("./agony", "/dev/stdin", "/dev/stderr")
   popen = subprocess.Popen(args, stdin = subprocess.PIPE, stdout = subprocess.PIPE, stderr = subprocess.PIPE)
   popen.stdin.write('\n'.join(["%s %s" % (u, v) for u, v in G.edges()]))
   popen.stdin.flush()
   stdout_data, stderr_data = popen.communicate()
   popen.stdin.close()
   r = {}
   for v in stderr_data.strip().split('\n'):
      fields = v.split()
      r[fields[0]] = int(fields[1])
   a = 0.0
   for u, v in G.edges():
      a += max(r[u] - r[v] + 1, 0)
   return 1.0 - (a / G.number_of_edges())

def myshuffle(G, swaps):
   swapcount = 0
   while swapcount < swaps:
      src1, src2 = random.sample(G.nodes(), 2)
      if len(G[src1]) > 0 and len(G[src2]) > 0:
         trg1 = random.choice(G[src1].keys())
         trg2 = random.choice(G[src2].keys())
         if (trg1 not in G[src2]) and (trg2 not in G[src1]):
            G.add_edge(src2, trg1)
            G.add_edge(src1, trg2)
            G.remove_edge(src1, trg1)
            G.remove_edge(src2, trg2)
            swapcount += 1
   return G

def read_graph(filepath):
   with open(filepath, 'r') as f:
      G = nx.DiGraph()
      reading = False
      for line in f:
         if line.strip() == "*arcs":
            reading = True
            continue
         if line.strip() == "":
            reading = False
            continue
         if reading:
            fields = line.strip().split()
            G.add_edge(fields[0], fields[1])
   return G

for txt in glob.glob("*.paj"):
   print txt
   G = read_graph(txt)
   G_cm = [myshuffle(G.copy(), G.number_of_edges()) for _ in range(100)]
   ago = agony(G)
   ago_cm = np.array([agony(_) for _ in G_cm])
   print "AGO: %1.4f (ratio: %1.4f)" % (ago, (ago - np.mean(ago_cm)) / np.std(ago_cm))
   print
