# Supplementary material for: Using arborescences to estimate hierarchicalness in directed complex networks
Source: PLoS One. 2018 Jan 30;13(1):e0190825. doi: 10.1371/journal.pone.0190825 (PMC5790222; doi:10.1371/journal.pone.0190825)
Supplement: S1 File — The ZIP file contains the data and code necessary to reproduce the figures and tables in the paper, along with an implementation of all the hierarchy methods discussed. The file contains a README file for a deeper explanation on how to use the provided material. (ZIP) [file pone.0190825.s001.zip › 06_agony/03_table1/ChesLower.paj]

% Web 46 Lower Chesapeake Bay in Summer; Hagy 2001; mgC/m2/summer
% from datall.zip from http://www.cbl.cees.edu/~ulan/ntwk/network.html
% Lower Chesapeake Bay in Summer
% Hagy, J.D. 2002. Eutrophication, hypoxia and trophic transfer
% efficiency in Chesapeake Bay PhD Dissertation, University of Maryland
% at College Park (USA), 446 pp.
% transformed from SCOR format by Scor2net 15.7.2003
*partition ECO types / ChesLower
*vertices 37
1
1
1
1
1
1
1
1
1
1
1
1
1
1
1
1
1
1
1
1
1
1
1
1
1
1
1
1
1
1
1
2
2
2
3
4
5

*network ChesLower
*vertices 37
   1 "Net Phytoplankton"
   2 "Picoplankton"
   3 "Free Bacteria"
   4 "Particle Attached Bacteria"
   5 "Heteroflagellates"
   6 "Ciliates"
   7 "Rotifers"
   8 "Meroplankton"
   9 "Mesozooplankton"
  10 "Ctenophores"
  11 "Chrysaora"
  12 "Microphytobenthos"
  13 "SAV"
  14 "Benthic Bacteria"
  15 "Meiofauna"
  16 "Deposit Feeding Benthos"
  17 "Suspension Feeding Benthos"
  18 "Oysters"
  19 "Blue Crab"
  20 "Menhaden"
  21 "Bay anchovy"
  22 "Herrings and Shads"
  23 "White Perch"
  24 "Spot"
  25 "Croaker"
  26 "Hogchoker"
  27 "American eel"
  28 "Catfish"
  29 "Striped Bass"
  30 "Bluefish"
  31 "Weakfish"
  32 "DOC"
  33 "Sediment POC"
  34 "POC"
  35 "Input"
  36 "Output"
  37 "Respiration"
*arcs
  35   1 195627.300
  35   2  47744.870
  35  12  26965.840
  35  13   1644.408
  35  18      0.0000001
  35  19     12.880
  35  22      0.0000001
  35  23      0.0000001
  35  24     11.040
  35  27      0.0000001
  35  28      0.0000001
  35  32  18400.000
  35  33  20792.000
  18  36      0.0000001
  19  36    100.280
  20  36   2815.200
  21  36    497.720
  22  36      0.0000001
  23  36      0.0000001
  24  36     23.184
  25  36     11.960
  28  36      0.0000001
  27  36      0.0000001
  29  36     22.080
  30  36     21.160
  31  36    133.216
  32  36   1528.560
  33  36  11336.000
  34  36      0.000
   1  37  38824.000
   2  37   8556.000
   3  37 106477.100
   4  37   5884.320
   5  37   8582.128
   6  37  11605.800
   7  37      0.000
   8  37   1754.992
   9  37   8440.264
  10  37    741.244
  11  37      0.000
  12  37   5428.000
  13  37      0.000
  14  37  53433.600
  15  37   4508.000
  16  37   7899.948
  17  37  13450.580
  18  37      0.000
  19  37     93.104
  20  37  12183.740
  21  37   3280.904
  22  37      0.000
  23  37      0.000
  24  37    759.368
  25  37    314.364
  26  37    945.760
  27  37      0.000
  28  37      0.000
  29  37    299.092
  30  37    324.576
  31  37    922.116
  32  37      0.000
  33  37      0.000
  34  37      0.000
   1   6  16008.000
   1   7      0.092
   1   8   3502.992
   1   9  33115.210
   1  17  25556.130
   1  20  17686.080
   1  32  48747.860
   1  34  12186.960
   2   6   8004.000
   2   8    408.664
   2   9   4213.416
   2  17   1345.040
   2  32  20174.130
   2  34   5043.532
   3   5  37305.080
   3   6   8004.000
   3  32  18380.130
   3  34   4595.032
   4  17   2241.764
   4  32   1220.472
   4  34    305.164
   5   6   8004.000
   5  32  16575.180
   5  34   4143.772
   6   8   1342.832
   6   9  13848.210
   6  21    510.048
   6  32  10170.510
   6  34   2542.604
   8  10     65.596
   8  20    491.280
   8  21    714.012
   8  32   1406.220
   8  34   1406.220
   9   9   3023.396
   9  10   3213.284
   9  20    491.280
   9  21   8670.080
   9  32  18189.230
   9  34  18189.230
  10  11      0.092
  10  32   1268.772
  10  34   1268.772
  12  15   9016.000
  12  16   5266.632
  12  32   3627.652
  12  33   3627.652
  13  33   1644.408
  14  15   4508.000
  14  16   3950.020
  14  32   7206.636
  14  33   7206.636
  15  16   3950.020
  15  19     18.860
  15  24     94.392
  15  25     39.100
  15  26    193.200
  15  33   9228.520
  16  19    188.784
  16  24   1132.704
  16  25    469.016
  16  26    676.200
  16  29     39.560
  16  31     65.964
  16  32   3172.160
  16  33  12688.820
  17  19     94.392
  17  24    660.744
  17  25    273.608
  17  26   1062.600
  17  29     19.780
  17  31     65.964
  17  32   5841.540
  17  33  23366.070
  19  29     19.780
  19  33    177.284
  20  29    197.800
  20  30     35.512
  20  31    594.044
  20  32    764.980
  20  33   2294.940
  20  34    764.980
  21  29     79.120
  21  30    137.724
  21  31    197.984
  21  33   4805.344
  21  34   1201.336
  24  29     39.560
  24  30     66.608
  24  31    395.968
  24  32    307.096
  24  34    307.096
  25  30    204.332
  25  32    125.488
  25  34    125.488
  26  32    493.120
  26  34    493.120
  29  32     37.260
  29  34     37.260
  30  32     49.220
  30  34     49.220
  31  32    132.296
  31  34    132.296
  32   3 174761.400
  33  14  76304.800
  33  15   4508.000
  33  16  13166.580
  33  19     75.532
  34   4   9651.720
  34   8    583.832
  34   9   6016.524
  34  17  15692.350
  34  20    982.560
  34  21    305.992
  34  33  19559.200

*vector bio-masses / ChesLower
*vertices 37
  2112.000
   373.000
  1258.000
    39.000
    43.000
    87.000
     0.001
    38.000
  1073.000
   108.000
     0.001
   293.000
  1986.000
   220.000
   700.000
  4089.000
  6962.000
     0.001
   342.000
  2136.000
   381.000
     0.001
     0.001
   570.000
   236.000
   100.000
     0.001
     0.001
   172.000
    68.000
   211.000
 26915.000
 76080.000
  8309.000
     0.000
     0.000
     0.000
