# Supplementary material for: Using arborescences to estimate hierarchicalness in directed complex networks
Source: PLoS One. 2018 Jan 30;13(1):e0190825. doi: 10.1371/journal.pone.0190825 (PMC5790222; doi:10.1371/journal.pone.0190825)
Supplement: S1 File — The ZIP file contains the data and code necessary to reproduce the figures and tables in the paper, along with an implementation of all the hierarchy methods discussed. The file contains a README file for a deeper explanation on how to use the provided material. (ZIP) [file pone.0190825.s001.zip › 06_agony/03_table1/ChesMiddle.paj]

% Web 45 Middle Chesapeake Bay in Summer; Hagy 2001; mgC/m2/summer
% from datall.zip from http://www.cbl.cees.edu/~ulan/ntwk/network.html
% Middle Chesapeake Bay in Summer
% Hagy, J.D. 2002. Eutrophication, hypoxia and trophic transfer
% efficiency in Chesapeake Bay PhD Dissertation, University of Maryland
% at College Park (USA), 446 pp.
% transformed from SCOR format by Scor2net 15.7.2003
*partition ECO types / ChesMiddle
*vertices 37
1
1
1
1
1
1
1
1
1
1
1
1
1
1
1
1
1
1
1
1
1
1
1
1
1
1
1
1
1
1
1
2
2
2
3
4
5

*network ChesMiddle
*vertices 37
   1 "Net Phytoplankton"
   2 "Picoplankton"
   3 "Free Bacteria"
   4 "Particle Attached Bacteria"
   5 "Heteroflagellates"
   6 "Ciliates"
   7 "Rotifers"
   8 "Meroplankton"
   9 "Mesozooplankton"
  10 "Ctenophores"
  11 "Chrysaora"
  12 "Microphytobenthos"
  13 "SAV"
  14 "Benthic Bacteria"
  15 "Meiofauna"
  16 "Deposit Feeding Benthos"
  17 "Suspension Feeding Benthos"
  18 "Oysters"
  19 "Blue Crab"
  20 "Menhaden"
  21 "Bay anchovy"
  22 "Herrings and Shads"
  23 "White Perch"
  24 "Spot"
  25 "Croaker"
  26 "Hogchoker"
  27 "American eel"
  28 "Catfish"
  29 "Striped Bass"
  30 "Bluefish"
  31 "Weakfish"
  32 "DOC"
  33 "Sediment POC"
  34 "POC"
  35 "Input"
  36 "Output"
  37 "Respiration"
*arcs
  35   1 241715.300
  35   2  60507.480
  35  12  19504.000
  35  13   1616.256
  35  16    506.000
  35  17    207.000
  35  18      0.0000001
  35  19    115.000
  35  22      0.0000001
  35  27      0.552
  35  33  55200.000
  18  36      0.0000001
  19  36    192.280
  20  36   4416.000
  21  36    497.720
  22  36      0.0000001
  24  36      3.680
  25  36      2.760
  27  36      2.944
  28  36      1.748
  29  36     22.080
  30  36     18.952
  31  36     42.136
  32  36    703.000
  33  36   1105.100
  34  36      0.0781000
   1  37  61180.000
   2  37  13524.000
   3  37 131086.200
   4  37   7589.080
   5  37  25222.720
   6  37  19638.230
   7  37    634.800
   8  37    831.312
   9  37   8008.876
  10  37    864.800
  11  37     24.380
  12  37   4876.000
  13  37      0.000
  14  37  72378.240
  15  37   3181.360
  16  37   1942.580
  17  37    793.960
  18  37      0.000
  19  37    106.168
  20  37  14354.390
  21  37   4239.636
  22  37      0.000
  23  37      8.738
  24  37    295.780
  25  37    301.024
  26  37    354.200
  27  37      3.680
  28  37      6.440
  29  37    299.092
  30  37    324.576
  31  37    292.836
  32  37      0.000
  33  37      0.000
  34  37      0.000
   1   6  26993.900
   1   7   1481.200
   1   8   1645.512
   1   9  34839.850
   1  17   1469.884
   1  20  17686.080
   1  32  48209.470
   1  34  48209.470
   2   6  13496.950
   2   7    105.800
   2   8    138.276
   2   9   2927.716
   2  17    133.584
   2  32  24144.940
   2  34   6036.212
   3   5 109664.000
   3   6  13496.950
   3  32   3962.624
   3  34   3962.624
   4  17    133.584
   4  32   5218.792
   4  34   2236.612
   5   6  13496.950
   5   7    105.800
   5  32  49586.990
   5  34  21251.540
   6   7    423.200
   6   8    691.380
   6   9  14638.580
   6  21    510.048
   6  32  15791.710
   6  34  15791.710
   7   8     13.800
   7   9    292.744
   7  21     50.968
   7  32    561.844
   7  34    561.844
   8  10     76.544
   8  21    663.044
   8  32    597.356
   8  34    597.356
   9   8    138.276
   9   9   2927.716
   9  10   3672.364
   9  11     17.940
   9  20    982.560
   9  21   8670.080
   9  23      0.920
   9  32  17067.750
   9  34  17067.750
  10  11    323.380
  10  32   1318.636
  10  34   1318.636
  11  32    167.532
  11  34    167.532
  12  15   6362.720
  12  16    653.844
  12  32   3805.764
  12  33   3805.764
  13  33   1616.256
  14  15   3181.360
  14  16    653.844
  14  32  13572.480
  14  33  13572.480
  15  16   1961.532
  15  19     43.056
  15  24     73.508
  15  25     74.888
  15  26     69.000
  15  33   7322.096
  16  19    129.168
  16  23      5.796
  16  24    441.140
  16  25    449.144
  16  26    414.000
  16  27      4.600
  16  28      4.876
  16  29     39.560
  16  31     33.488
  16  32    716.036
  16  33   2864.144
  17  19    172.224
  17  23      5.796
  17  24    147.016
  17  25    149.684
  17  26    138.000
  17  27      4.600
  17  28      6.440
  17  29     19.780
  17  31     33.488
  17  32    281.704
  17  33   1126.724
  19  19     43.056
  19  29     19.780
  19  33    184.276
  20  29    197.800
  20  30     35.512
  20  31    104.788
  20  33    542.708
  21  10     76.544
  21  11     17.940
  21  23      4.784
  21  28      1.656
  21  29     79.120
  21  30    137.724
  21  31    155.112
  21  32   2494.948
  21  34   2494.948
  23  32      5.244
  23  34      5.244
  24  28      1.656
  24  29     39.560
  24  30     66.608
  24  31     92.184
  24  32    117.944
  24  34    117.944
  25  30    204.332
  25  32    120.060
  25  34    120.060
  26  32    167.900
  26  34    167.900
  27  32      1.472
  27  34      1.472
  28  32      4.048
  28  34      4.048
  29  32     37.260
  29  34     37.260
  30  32     50.324
  30  34     50.324
  31  32     42.136
  31  34     42.136
  32   3 262172.400
  33  14 103358.300
  33  15   3181.360
  33  16   3269.220
  33  19     43.056
  33  23      1.932
  33  24     73.508
  33  25     74.888
  33  26     69.000
  33  28      1.656
  34   4  15178.160
  34   8    138.276
  34   9   2927.716
  34  17    935.364
  34  20    982.560
  34  21    305.992
  34  32  74830.870
  34  33  24943.590

*vector bio-masses / ChesMiddle
*vertices 37
  3326.000
   587.000
  2415.000
    73.000
   149.000
   147.000
    23.000
    18.000
   526.000
   126.000
     6.300
   265.000
  1952.000
   298.000
   494.000
  1030.000
   421.000
     0.001
   390.000
  2136.000
   381.000
     0.001
    29.000
   222.000
   226.000
    50.000
     9.000
    45.000
   172.000
    68.000
    67.000
 28207.000
201607.000
 10324.000
     0.000
     0.000
     0.000
