# Supplementary material for: Using arborescences to estimate hierarchicalness in directed complex networks
Source: PLoS One. 2018 Jan 30;13(1):e0190825. doi: 10.1371/journal.pone.0190825 (PMC5790222; doi:10.1371/journal.pone.0190825)
Supplement: S1 File — The ZIP file contains the data and code necessary to reproduce the figures and tables in the paper, along with an implementation of all the hierarchy methods discussed. The file contains a README file for a deeper explanation on how to use the provided material. (ZIP) [file pone.0190825.s001.zip › 06_agony/03_table1/ChesUpper.paj]

% Web 44 Upper Chesapeake Bay in Summer; Hagy 2001; mgC/m2/summer
% from datall.zip from http://www.cbl.cees.edu/~ulan/ntwk/network.html
% Upper Chesapeake Bay in Summer
% Hagy, J.D. 2002. Eutrophication, hypoxia and trophic transfer
% efficiency in Chesapeake Bay PhD Dissertation, University of Maryland
% at College Park (USA), 446 pp.
% transformed from SCOR format by Scor2net 15.7.2003
*partition ECO types / ChesUpper
*vertices 37
1
1
1
1
1
1
1
1
1
1
1
1
1
1
1
1
1
1
1
1
1
1
1
1
1
1
1
1
1
1
1
2
2
2
3
4
5

*network ChesUpper
*vertices 37
   1 "Net Phytoplankton"
   2 "Picoplankton"
   3 "Free Bacteria"
   4 "Particle Attached Bacteria"
   5 "Heteroflagellates"
   6 "Ciliates"
   7 "Rotifers"
   8 "Meroplankton"
   9 "Mesozooplankton"
  10 "Ctenophores"
  11 "Chrysaora"
  12 "Microphytobenthos"
  13 "SAV"
  14 "Benthic Bacteria"
  15 "Meiofauna"
  16 "Deposit Feeding Benthos"
  17 "Suspension Feeding Benthos"
  18 "Oysters"
  19 "Blue Crab"
  20 "Menhaden"
  21 "Bay anchovy"
  22 "Herrings and Shads"
  23 "White Perch"
  24 "Spot"
  25 "Croaker"
  26 "Hogchoker"
  27 "American Eel"
  28 "Catfish"
  29 "Striped Bass"
  30 "Bluefish"
  31 "Weakfish"
  32 "DOC"
  33 "Sediment POC"
  34 "POC"
  35 "Input"
  36 "Output"
  37 "Respiration"
*arcs
  35   1  91050.560
  35   2  22670.640
  35  12  21564.800
  35  13   1535.296
  35  18      0.0000001
  35  19     11.960
  35  27      2.024
  35  32     88.000
  35  33  24288.000
  35  34   9731.000
  18  36      0.0000001
  19  36    167.440
  20  36   4416.000
  21  36    368.000
  23  36     12.880
  28  36     16.560
  27  36     11.592
  29  36     22.080
  30  36     19.320
  31  36     42.320
  32  36      0.0000000
  33  36      0.0000000
  34  36      0.0000000
   1  37  24932.000
   2  37   5520.000
   3  37  42392.680
   4  37   3444.480
   5  37   5987.544
   6  37   8804.400
   7  37    386.400
   8  37    147.752
   9  37   3126.252
  10  37    110.768
  11  37      0.0000000
  12  37   5391.200
  13  37      0.0000000
  14  37   7286.400
  15  37   4508.000
  16  37   4574.976
  17  37  31316.800
  18  37      0.0000000
  19  37    166.152
  20  37  12183.740
  21  37   3193.688
  22  37    282.440
  23  37     75.164
  24  37    259.808
  25  37     66.608
  26  37    708.400
  27  37     14.444
  28  37     65.412
  29  37    299.092
  30  37    324.576
  31  37    292.836
  32  37      0.0000000
  33  37      0.0000000
  34  37      0.0000000
   1   6  15180.000
   1   7    966.000
   1   8    240.948
   1   9  10978.180
   1  17  20543.780
   1  20  17686.080
   1  32    418.876
   1  33     52.348
   1  34     52.348
   2   6   3036.000
   2   7    128.800
   2   8     49.128
   2   9   2360.904
   2  17   5135.992
   2  32   5151.816
   2  34   1288.000
   3   5  26026.800
   3   6   6072.000
   3  32     71.760
   3  34     71.760
   4  17   2054.360
   4  32    264.500
   4  34    264.500
   5   6   6072.000
   5   7     64.400
   5  32   6951.428
   5  34   6951.428
   6   7    128.800
   6   8    172.040
   6   9   8263.164
   6  21    384.192
   6  22     35.144
   6  32   6286.176
   6  34   6286.176
   7   8      4.876
   7   9    118.036
   7  21     76.820
   7  22      6.992
   7  32    347.392
   7  34    347.392
   8  10     10.672
   8  21     76.820
   8  22      6.992
   8  32    124.660
   8  34    124.660
   9   9    708.308
   9  10    510.508
   9  20    982.560
   9  21   6915.180
   9  22    631.948
   9  23      9.384
   9  32   5362.496
   9  34   5362.496
  10  11      0.092
  10  32    210.496
  10  34    210.496
  12  15   9016.000
  12  16   3812.480
  12  32   1672.560
  12  33   1672.560
  13  33   1535.296
  14  15   1803.200
  14  16    762.496
  14  33    553.104
  15  16   3812.480
  15  19     67.344
  15  23     18.676
  15  24     64.584
  15  25     16.560
  15  33   9544.356
  16  19     67.344
  16  23     37.352
  16  24    258.336
  16  25     66.240
  16  26    552.000
  16  27     17.756
  16  29     19.780
  16  31     33.488
  16  33   8660.420
  16  34    962.228
  17  19    404.064
  17  23     56.028
  17  24    258.336
  17  25     66.240
  17  26    690.000
  17  27     17.756
  17  28    114.172
  17  29     19.780
  17  31     33.488
  17  32  34871.220
  17  34  34871.220
  19  29     19.780
  19  32    166.060
  19  34    166.060
  20  29    197.800
  20  30     88.872
  20  31     67.068
  20  32   1348.904
  20  34   1348.904
  21  10     10.672
  21  19     67.344
  21  23     46.736
  21  28     32.660
  21  29     59.340
  21  30    133.216
  21  31    159.252
  21  32   1806.328
  21  34   1806.328
  22  29     39.560
  22  30    111.044
  22  31     20.976
  22  32    124.108
  22  34    124.108
  23  29     11.868
  23  31     20.976
  23  32     32.936
  23  34     32.936
  24  29     19.780
  24  30     88.872
  24  31     62.836
  24  32    107.272
  24  34    107.272
  25  30     22.172
  25  32     38.364
  25  34     38.364
  26  29      7.912
  26  31     20.976
  26  32    321.356
  26  34    321.356
  27  32      5.704
  27  34      5.704
  28  32     40.388
  28  34     40.388
  29  32     37.260
  29  34     37.260
  30  32     50.324
  30  34     50.324
  31  32     42.136
  31  34     42.136
  32   3  74635.000
  33  14  10405.200
  33  15   7212.800
  33  16   6862.464
  33  19     67.344
  33  28     16.284
  33  32   8696.760
  33  34  13045.140
  34   4   6027.840
  34   8     24.564
  34   9   1180.452
  34  17  74984.970
  34  20    982.560
  34  21    230.552
  34  22     21.068
  34  23     18.676
  34  24     64.584
  34  25     16.560
  34  26    138.000

*vector bio-masses / ChesUpper
*vertices 37
  1356.000
   239.000
   649.000
    36.000
    30.000
    66.000
    14.000
     3.200
   282.000
    17.000
     0.001
   293.000
  2086.000
    30.000
   700.000
  2368.000
 27232.000
     0.001
   610.000
  2136.000
   287.000
   212.000
   282.000
   195.000
    50.000
   100.000
    35.000
   450.000
   172.000
    68.000
    67.000
 12504.000
201670.000
  5249.000
     0.000
     0.000
     0.000
