# Supplementary material for: Using arborescences to estimate hierarchicalness in directed complex networks
Source: PLoS One. 2018 Jan 30;13(1):e0190825. doi: 10.1371/journal.pone.0190825 (PMC5790222; doi:10.1371/journal.pone.0190825)
Supplement: S1 File — The ZIP file contains the data and code necessary to reproduce the figures and tables in the paper, along with an implementation of all the hierarchy methods discussed. The file contains a README file for a deeper explanation on how to use the provided material. (ZIP) [file pone.0190825.s001.zip › 06_agony/03_table1/Chesapeake.paj]

% Web 34 Chesapeake Bay Mesohaline Network; D. Baird; Umcees Ref No. XXX-86; MGC/M2/SUM 1
% from datall.zip from http://www.cbl.cees.edu/~ulan/ntwk/network.html
% Chesapeake Bay mesohaline ecosystem. Summer carbon flows.
% Baird, D. and R.E. Ulanowicz. 1989. The seasonal dynamics of the
% Chesapeake Bay ecosystem. Ecol. Monogr. 59: 329-364.
% transformed from SCOR format by Scor2net 15.7.2003
*partition ECO types / chesapeake
*vertices 39
1
1
1
1
1
1
1
1
1
1
1
1
1
1
1
1
1
1
1
1
1
1
1
1
1
1
1
1
1
1
1
1
1
2
2
2
3
4
5

*network chesapeake
*vertices 39
   1 "phytoplankton"
   2 "bacteria in suspended poc"
   3 "bacteria in sediment poc"
   4 "benthic diatoms"
   5 "free bacteria"
   6 "heterotrophic microflagel"
   7 "ciliates"
   8 "zooplankton"
   9 "ctenophores"
  10 "sea nettle"
  11 "other suspension feeders"
  12 "mya arenaria"
  13 "oysters"
  14 "other polychaetes"
  15 "nereis"
  16 "macoma spp."
  17 "meiofauna"
  18 "crustacean deposit feeder"
  19 "blue crab"
  20 "fish larvae"
  21 "alewife & blue herring"
  22 "bay anchovy"
  23 "menhaden"
  24 "shad"
  25 "croaker"
  26 "hogchoker"
  27 "spot"
  28 "white perch"
  29 "catfish"
  30 "bluefish"
  31 "weakfish"
  32 "summer flounder"
  33 "striped bass"
  34 "dissolved organic carbon"
  35 "suspended particulate org"
  36 "sediment particulate orga"
  37 "Input"
  38 "Output"
  39 "Respiration"
*arcs
  37   1 522650.0000000
  37   4  77803.0000000
  37  34 103188.0000000
  37  35 185150.4000000
   8  38  18720.2400000
  12  38    533.1050000
  13  38   3133.6600000
  19  38   1325.1570000
  20  38      0.9376155
  21  38      4.0630230
  22  38     96.1815900
  23  38      7.6839110
  24  38      0.9376006
  25  38      1.3343430
  26  38     12.2117700
  27  38     55.7901100
  28  38     19.4779300
  29  38     28.5216700
  30  38      2.3624590
  31  38      8.3364240
  32  38      4.2375820
  33  38      4.6160970
   1  39 239556.2000000
   2  39  15419.4500000
   3  39 277306.4000000
   4  39  27832.0000000
   5  39  84148.4300000
   6  39  45766.6300000
   7  39  37288.1000000
   8  39  40631.3000000
   9  39   6698.6920000
  10  39   1119.4060000
  11  39   3455.9330000
  12  39   1930.2800000
  13  39   3243.6310000
  14  39  19939.5200000
  15  39   1400.1850000
  16  39  24477.1700000
  17  39  21384.0300000
  18  39   7624.7390000
  19  39   4297.8520000
  20  39      0.6251083
  21  39      8.7511260
  22  39    761.7415000
  23  39    226.8830000
  24  39      1.6669600
  25  39      2.5852990
  26  39     26.8146500
  27  39    129.3927000
  28  39     41.0061700
  29  39     58.7946700
  30  39      4.9066550
  31  39     31.5742200
  32  39      8.4751750
  33  39     10.1554200
   1   7  33671.4500000
   1   8  39440.6700000
   1  11   4458.0310000
   1  12   2415.3420000
   1  13   4687.3550000
   1  22    294.0877000
   1  23     22.0831200
   1  34  78834.6300000
   1  35 119270.1000000
   2   7   1443.3160000
   2   8   1131.0060000
   2   9    124.1849000
   2  11    158.4640000
   2  12     71.0214200
   2  13    109.9190000
   2  22     13.3421800
   2  23      5.1316060
   2  35   4179.1800000
   2  36   9915.2890000
   3  14 134896.3000000
   3  15  21021.1000000
   3  16  48089.0900000
   3  17  30162.7400000
   3  18  11805.2400000
   3  36 100313.7000000
   4  17  18086.0000000
   4  36  31885.0000000
   5   6  91011.1200000
   5  35   6862.6860000
   6   7  32454.6600000
   6  35  12789.8300000
   7   8   7850.8370000
   7   9   3571.5850000
   7  11    301.3558000
   7  12    162.1086000
   7  13    315.9040000
   7  35  40009.6500000
   8   9   7165.5120000
   8  10   1207.4480000
   8  20      5.1048280
   8  21     26.7743000
   8  22   1598.1240000
   8  23    258.5752000
   8  24      5.4173680
   8  35  22905.0500000
   9  10    572.5732000
   9  35   6386.4730000
   9  36    608.8777000
  10  35    465.0319000
  10  36    195.5839000
  11  19    556.1747000
  11  36   3570.6830000
  12  19    225.1819000
  12  26      9.4262170
  12  36   1407.6480000
  13  36   1594.0610000
  14  25      6.0043720
  14  26     49.2024900
  14  27    261.8573000
  14  28     63.3794800
  14  29    127.4261000
  14  36 114449.2000000
  15  19    293.5468000
  15  25      1.7512740
  15  26     11.6751600
  15  27     80.8921600
  15  28     49.2024500
  15  29     18.8470400
  15  36  19165.0200000
  16  19   3784.4500000
  16  27     45.8670600
  16  36  19782.0500000
  17  36  26864.7600000
  18  19    806.4227000
  18  25      0.2501829
  18  26     11.6752000
  18  27      1.6678860
  18  29     35.9429400
  18  32      0.7505485
  18  36   3323.8460000
  19  19    249.7562000
  19  33      2.0457840
  19  36   1458.4740000
  20  36      3.5421030
  21  33      0.2083602
  21  36     13.7517700
  22  27     15.1097800
  22  28     15.2139900
  22  30      2.8135460
  22  31     95.2437400
  22  32     12.8172700
  22  33     17.9233300
  22  36   1204.6150000
  23  30      2.6997520
  23  32      8.3069310
  23  33     11.0066800
  23  36    137.9989000
  24  36      2.8128020
  25  36      4.0864270
  26  36     42.9546900
  27  30      8.5701670
  27  36    211.6495000
  28  36     67.3184600
  29  36     94.9054400
  30  36      6.8147860
  31  32      4.4808280
  31  36     50.8521800
  32  36     13.6429500
  33  36     16.4127900
  34   5 182022.2000000
  35   2  32570.3000000
  35   7  21930.1200000
  35   8  44101.0200000
  35   9   3405.3340000
  35  11   2664.9460000
  35  12   1457.1710000
  35  13   2858.2020000
  35  22    316.1070000
  35  23    108.7901000
  35  36 288606.4000000
  36   3 623594.4000000
  36  19   1417.6960000

*vector bio-masses / chesapeake
*vertices 39
  3480.0000000
    79.0000000
   600.0000000
   177.2500000
   390.5000000
    39.0000000
   148.7500000
   197.5000000
    19.2500000
     1.7500070
   363.7500000
   110.0000000
  1100.0000000
  1186.5000000
   113.2500000
  1890.2500000
   337.5000000
   228.0000000
   275.0000000
     0.1000075
     1.1500000
    72.7500000
    31.5250000
     0.4500050
     0.9500025
     9.0000000
    35.0000000
    25.4750000
    22.3750000
     2.2500020
     6.3000020
     4.4250020
     4.4000020
 21857.5000000
  7631.0000000
305000.0000000
     0.0000000
     0.0000000
     0.0000000
