# Supplementary material for: Using arborescences to estimate hierarchicalness in directed complex networks
Source: PLoS One. 2018 Jan 30;13(1):e0190825. doi: 10.1371/journal.pone.0190825 (PMC5790222; doi:10.1371/journal.pone.0190825)
Supplement: S1 File — The ZIP file contains the data and code necessary to reproduce the figures and tables in the paper, along with an implementation of all the hierarchy methods discussed. The file contains a README file for a deeper explanation on how to use the provided material. (ZIP) [file pone.0190825.s001.zip › 06_agony/03_table1/CrystalD.paj]

% Web 2 Crystal River Creek (Delta Temp), Homer & Kemp Unpbl. Ms., Mg/M2/Day
% from datall.zip from http://www.cbl.cees.edu/~ulan/ntwk/network.html
% Tidal Marsh Gut with thermal effluent (6 deg. C delta T)
% Adjacent to Crystal River Nuclear Power Plant, Crystal River, Florida, USA
% Homer, M. and W.M. Kemp. Unpublished Ms. See also Ulanowicz, R.E.
% 1986. Growth and Development: Ecosystems Phenomenology. Springer,
% New York. pp 69-79.
% transformed from SCOR format by Scor2net 15.7.2003
*partition ECO types / CrystalD
*vertices 24
1
1
1
1
1
1
1
1
1
1
1
1
1
1
1
1
1
1
1
1
2
3
4
5

*network CrystalD
*vertices 24
   1 "microphytes"
   2 "macrophytes"
   3 "zooplankton"
   4 "benthic invertebrates"
   5 "stingray"
   6 "bay anchovy"
   7 "catfish"
   8 "needlefish"
   9 "sheepshead killifish"
  10 "goldspotted killifish"
  11 "gulf killifish"
  12 "longnosed killifish"
  13 "molly"
  14 "silverside"
  15 "moharra"
  16 "pinfish"
  17 "spot"
  18 "black drum"
  19 "red drum"
  20 "mullet"
  21 "detritus"
  22 "Input"
  23 "Output"
  24 "Respiration"
*arcs
  22   2   5488.00
  22  16      0.02
   2  23    166.00
   3  23     32.40
   4  23     33.55
   6  23      0.75
   7  23      0.02
   8  23      0.01
  10  23      0.10
  11  23      0.73
  12  23      0.69
  13  23      0.05
  14  23      0.05
  15  23      0.25
  16  23      0.09
  17  23      0.02
  18  23      0.41
  19  23      0.07
  20  23      1.32
  21  23    616.51
   2  24   2166.00
   3  24     31.30
   4  24    681.00
   5  24      0.04
   6  24     17.12
   7  24      0.12
   8  24      0.23
   9  24      0.19
  10  24      0.26
  11  24      1.39
  12  24      1.92
  13  24      0.12
  14  24      0.32
  15  24      0.38
  16  24      0.18
  17  24      0.04
  18  24      1.01
  19  24      0.22
  20  24     10.01
  21  24   2087.50
   1   9      0.12
   1  10      0.10
   1  13      0.35
   1  20      5.73
   1  21    319.00
   2  21   3156.00
   3   6     13.60
   3  10      0.07
   3  14      0.33
   3  15      0.40
   3  21     78.10
   4   6      2.10
   4   7      0.17
   4   9      0.04
   4  10      0.19
   4  11      1.71
   4  12      3.48
   4  14      0.49
   4  15      0.28
   4  16      0.09
   4  17      0.07
   4  18      1.78
   4  19      0.36
   4  20     17.19
   4  21    742.60
   5  21      0.01
   6   5      0.04
   6   8      0.24
   6  11      0.37
   6  16      0.23
   6  21      4.69
   7  21      0.03
   8  21      0.06
   9  11      0.01
   9  21      0.18
  10  11      0.01
  10  21      0.21
  11  11      0.01
  11  21      0.54
  12  11      0.17
  12  21      0.70
  13  21      0.18
  14  11      0.33
  14  21      0.18
  15  21      0.16
  16  21      0.07
  17  21      0.01
  18  21      0.36
  19  21      0.07
  20   5      0.01
  20   8      0.06
  20  11      0.06
  20  21     11.46
  21   3    117.15
  21   4   1485.10
  21   6      7.74
  21   9      0.22
  21  10      0.22
  21  14      0.06
  21  15      0.11

*vector bio-masses / CrystalD
*vertices 24
   335.0
280000.0
   261.0
 11258.0
     4.0
   378.0
     9.6
    12.0
     6.8
     8.6
    60.0
    83.0
     4.7
    14.0
    14.0
    11.0
     1.0
    68.0
    15.6
   868.0
462000.0
     0.0
     0.0
     0.0
