# Supplementary material for: Using arborescences to estimate hierarchicalness in directed complex networks
Source: PLoS One. 2018 Jan 30;13(1):e0190825. doi: 10.1371/journal.pone.0190825 (PMC5790222; doi:10.1371/journal.pone.0190825)
Supplement: S1 File — The ZIP file contains the data and code necessary to reproduce the figures and tables in the paper, along with an implementation of all the hierarchy methods discussed. The file contains a README file for a deeper explanation on how to use the provided material. (ZIP) [file pone.0190825.s001.zip › 06_agony/03_table1/Everglades.paj]

% Web 40 Everglades Graminoid Marshes; Wet Season - Opossum corrected - gC/m2/y - 07/25/00 3
% from datall.zip from http://www.cbl.cees.edu/~ulan/ntwk/network.html
% Ulanowicz, R.E., J.J. Heymans, and M.S. Egnotovich. 2000. Network
% Analysis of Trophic Dynamics in South Florida Ecosystems, FY 99: The
% Graminoid Ecosystem. Ref. No. [UMCES] CBL 00-0176. Chesapeake
% Biological Laboratory, Solomons, MD 20688-0038 USA.
% <http://cbl.umces.edu/~atlss/swgras701.html>
% transformed from SCOR format by Scor2net 14.7.2003
*partition ECO types / everglades
*vertices 69
1
1
1
1
1
1
1
1
1
1
1
1
1
1
1
1
1
1
1
1
1
1
1
1
1
1
1
1
1
1
1
1
1
1
1
1
1
1
1
1
1
1
1
1
1
1
1
1
1
1
1
1
1
1
1
1
1
1
1
1
1
1
1
2
2
2
3
4
5

*network everglades
*vertices 69
   1 "Living Sediments"
   2 "Living POC"
   3 "Periphyton"
   4 "Macrophytes"
   5 "Utricularia"
   6 "Floating Veg."
   7 "Apple snail"
   8 "Freshwater Prawn"
   9 "Crayfish"
  10 "Mesoinverts"
  11 "Other Macroinverts"
  12 "Large Aquatic Insects"
  13 "Terrestrial Inverts"
  14 "Fishing spider"
  15 "Gar"
  16 "Shiners & Minnows"
  17 "Chubsuckers"
  18 "Catfish"
  19 "Flagfish"
  20 "Topminnows"
  21 "Bluefin killifish"
  22 "Killifishes"
  23 "Mosquitofishes"
  24 "Poecilids"
  25 "Pigmy Sunfish"
  26 "Bluespotted Sunfish"
  27 "Warmouth"
  28 "Dollar Sunfish"
  29 "Redear Sunfish"
  30 "Spotted sunfish"
  31 "Other Centrarchids"
  32 "Largemouth Bass"
  33 "Cichlids"
  34 "Other Large Fishes"
  35 "Other Small Fishes"
  36 "Salamanders"
  37 "Salamander larvae"
  38 "Large frogs"
  39 "Medium frogs"
  40 "Small frogs"
  41 "Tadpoles"
  42 "Turtles"
  43 "Snakes"
  44 "Lizards"
  45 "Alligators"
  46 "Muskrats"
  47 "Rats&Mice"
  48 "Rabbits"
  49 "Raccoons"
  50 "Opossum"
  51 "Otter"
  52 "Mink"
  53 "W-T Deer"
  54 "Bobcat"
  55 "Panthers"
  56 "Grebes"
  57 "Bitterns"
  58 "Ducks"
  59 "Snailkites"
  60 "Nighthawks"
  61 "Gruiformes"
  62 "CSSsparrow"
  63 "Passerines"
  64 "Sediment Carbon"
  65 "Labile Detritus"
  66 "Refractory Detritus"
  67 "Input"
  68 "Output"
  69 "Respiration"
*arcs
  67   3  2.832627E+03
  67   4  1.313124E+03
  67   5  5.999271E+02
  67   6  1.522945E+03
  67  44  3.506437E+00
   2  68  6.954134E+00
   7  68  1.060947E-01
   8  68  1.493327E-01
  10  68  7.353957E-03
  11  68  6.262771E-03
  12  68  1.667374E-03
  15  68  2.208839E-03
  16  68  5.705550E-03
  17  68  4.081583E-02
  18  68  2.295798E-02
  19  68  3.137470E-01
  20  68  4.443052E-02
  21  68  6.572313E-01
  22  68  8.479014E-02
  23  68  9.113920E-02
  24  68  1.170176E-01
  25  68  4.003657E-03
  26  68  1.623876E-03
  27  68  6.132517E-02
  28  68  7.462619E-02
  29  68  1.220249E-01
  30  68  5.598125E-02
  31  68  2.774792E-03
  32  68  5.282542E-02
  33  68  4.014013E-02
  34  68  2.200659E-03
  35  68  3.471817E-04
  36  68  1.866019E-02
  37  68  2.691433E-04
  38  68  9.701878E-03
  39  68  6.466887E-03
  40  68  7.506015E-04
  42  68  3.338533E-02
  43  68  1.634296E-01
  44  68  1.435334E+00
  45  68  3.398583E-03
  46  68  3.328571E-02
  47  68  4.880123E-04
  48  68  2.661771E-04
  49  68  2.112655E-04
  50  68  3.933792E-03
  51  68  7.269792E-04
  52  68  2.838258E-07
  53  68  1.292006E-03
  54  68  5.591811E-06
  55  68  9.085223E-07
  56  68  6.204215E-06
  57  68  2.021860E-09
  58  68  5.234790E-05
  59  68  2.835357E-07
  60  68  3.054693E-05
  61  68  3.240347E-05
  62  68  2.930178E-06
  63  68  3.757634E-05
  64  68  3.132500E+03
   1  69  1.971203E+02
   2  69  1.741631E+01
   3  69  1.185200E+03
   4  69  6.565620E+02
   5  69  3.003223E+02
   6  69  7.614725E+02
   7  69  2.449617E-01
   8  69  6.403065E-01
   9  69  2.599067E-01
  10  69  2.064564E+00
  11  69  1.197752E+00
  12  69  6.508279E-02
  13  69  2.930824E-01
  14  69  1.180919E-02
  15  69  3.449146E-03
  16  69  9.550515E-03
  17  69  6.233941E-02
  18  69  3.510601E-02
  19  69  5.616774E-01
  20  69  7.508770E-02
  21  69  1.180249E+00
  22  69  1.529920E-01
  23  69  1.657196E-01
  24  69  2.047786E-01
  25  69  6.969879E-03
  26  69  2.608995E-03
  27  69  9.439784E-02
  28  69  1.137745E-01
  29  69  1.846150E-01
  30  69  8.592577E-02
  31  69  4.331010E-03
  32  69  8.070113E-02
  33  69  6.145908E-02
  34  69  3.426982E-03
  35  69  6.704110E-04
  36  69  2.294070E-02
  37  69  8.971911E-04
  38  69  1.113081E-02
  39  69  1.481448E-02
  40  69  3.541093E-03
  41  69  2.232668E-03
  42  69  1.050254E-01
  43  69  1.037990E-01
  44  69  1.302532E+00
  45  69  3.277887E-03
  46  69  9.805296E-01
  47  69  1.654861E-02
  48  69  9.199806E-03
  49  69  8.536721E-03
  50  69  2.647939E-01
  51  69  2.432067E-02
  52  69  7.810919E-06
  53  69  5.728331E-02
  54  69  2.239985E-04
  55  69  4.223832E-05
  56  69  6.859265E-05
  57  69  2.234980E-08
  58  69  6.207178E-04
  59  69  3.111067E-06
  60  69  3.369661E-04
  61  69  3.573975E-04
  62  69  3.338675E-05
  63  69  4.307120E-04
   1   7  3.353614E-02
   1   8  3.017487E-02
   1   9  5.433026E-02
   1  10  6.785787E-01
   1  11  1.866562E-01
   1  12  8.194619E-02
   1  16  1.000438E-02
   1  17  6.148687E-02
   1  20  8.246089E-02
   1  21  1.576596E+00
   1  22  1.570854E-01
   1  23  1.217268E-01
   1  24  1.072036E-01
   1  25  7.853957E-03
   1  26  2.916364E-03
   1  27  2.374244E-02
   1  28  1.285274E-01
   1  29  6.996015E-02
   1  30  3.225018E-02
   1  31  3.730936E-03
   1  35  4.772368E-04
   1  41  7.593397E-05
   1  64  1.034838E+02
   1  65  5.841113E+01
   1  66  2.503334E+01
   2   8  1.620209E-03
   2   9  1.742420E-04
   2  10  2.139871E-03
   2  11  6.823321E-04
   2  12  3.320650E-03
   2  16  3.411990E-05
   2  17  4.185280E-04
   2  20  6.705980E-04
   2  21  1.962723E-01
   2  22  1.920872E-03
   2  23  8.760291E-04
   2  24  5.138940E-04
   2  25  3.582260E-05
   2  26  2.364250E-05
   2  27  1.497080E-04
   2  28  1.039261E-03
   2  29  3.171120E-04
   2  30  3.126720E-04
   2  31  2.771210E-05
   2  35  2.345550E-06
   2  41  3.634260E-07
   2  65  2.516920E+00
   2  66  2.796577E-01
   3   7  6.217856E-01
   3   8  8.101791E-01
   3   9  3.977608E-01
   3  10  4.349064E+00
   3  11  2.789999E+00
   3  16  6.274061E-03
   3  18  2.418132E-03
   3  19  7.809716E-01
   3  21  8.407421E-01
   3  23  2.145552E-01
   3  24  2.277014E-01
   3  35  4.110709E-04
   3  36  5.433327E-03
   3  37  6.117189E-04
   3  41  2.823226E-03
   3  42  3.629630E-02
   3  58  3.460480E-04
   3  65  8.181699E+02
   3  66  8.181699E+02
   4   7  1.385730E-02
   4   8  3.298021E-01
   4   9  1.029013E-01
   4  10  4.669107E-02
   4  11  5.808581E-02
   4  13  6.883413E-01
   4  42  1.446545E-02
   4  46  7.244509E-01
   4  47  2.001850E-02
   4  48  1.456709E-02
   4  49  6.729421E-03
   4  50  2.054220E-01
   4  53  4.173348E-02
   4  56  1.905970E-05
   4  58  1.379130E-04
   4  61  1.978720E-04
   4  62  2.427690E-05
   4  63  7.181320E-05
   4  65  1.092672E+02
   4  66  5.450273E+02
   5   8  3.573497E-02
   5   9  5.630406E-02
   5  10  3.354508E-03
   5  11  1.338962E-03
   5  42  6.616734E-03
   5  56  8.718239E-06
   5  58  6.308379E-05
   5  61  9.050969E-05
   5  63  3.284850E-05
   5  65  9.426867E+01
   5  66  2.059501E+02
   6   8  2.110832E-02
   6   9  4.799895E-02
   6  10  2.498154E-03
   6  11  1.972978E-03
   6  42  1.677685E-02
   6  46  8.402092E-01
   6  53  4.840197E-02
   6  56  2.210520E-05
   6  58  1.599500E-04
   6  61  2.294890E-04
   6  63  8.328801E-05
   6  65  2.387948E+02
   6  66  5.216982E+02
   7  18  3.624972E-03
   7  29  3.166481E-02
   7  34  5.706728E-05
   7  38  1.140716E-03
   7  39  1.678933E-03
   7  40  4.521839E-04
   7  42  3.597044E-03
   7  43  1.274118E-02
   7  45  3.617229E-04
   7  49  3.229319E-04
   7  51  9.671427E-04
   7  52  2.249869E-07
   7  56  1.703370E-06
   7  57  1.062530E-09
   7  58  4.401929E-06
   7  59  4.079289E-06
   7  61  4.904249E-08
   7  63  1.515820E-05
   7  64  1.087112E-01
   7  66  1.630827E-01
   8  14  4.942706E-03
   8  15  1.283052E-03
   8  18  1.371757E-02
   8  27  6.859548E-02
   8  30  6.512573E-02
   8  31  1.503460E-03
   8  32  4.111081E-02
   8  33  4.191682E-02
   8  34  2.416847E-03
   8  38  3.173274E-03
   8  39  4.670500E-03
   8  40  1.257898E-03
   8  42  1.000636E-02
   8  43  3.897574E-02
   8  45  1.006250E-03
   8  49  8.983418E-04
   8  51  2.690424E-03
   8  52  6.258749E-07
   8  56  4.738489E-06
   8  57  2.955770E-09
   8  58  1.224540E-05
   8  61  1.364280E-07
   8  63  4.216749E-05
   8  64  3.129069E-02
   8  66  2.419569E-01
   9  15  2.566099E-04
   9  18  4.660233E-03
   9  27  2.708086E-02
   9  32  6.116910E-02
   9  33  4.191681E-02
   9  34  1.691792E-03
   9  36  1.750738E-02
   9  38  1.215759E-03
   9  39  1.789381E-03
   9  40  4.819308E-04
   9  42  3.833675E-03
   9  43  1.004736E-02
   9  45  3.855188E-04
   9  49  3.441769E-04
   9  51  1.030767E-03
   9  52  2.397879E-07
   9  56  1.815429E-06
   9  57  1.132430E-09
   9  58  4.691518E-06
   9  61  5.226878E-08
   9  63  1.615539E-05
   9  64  9.994257E-02
   9  66  1.889512E-01
  10   5  7.174525E-01
  10   8  2.620020E-02
  10   9  3.273485E-03
  10  11  1.108591E-02
  10  12  4.804655E-02
  10  16  4.152004E-03
  10  17  3.280477E-03
  10  18  1.716434E-02
  10  20  5.172484E-02
  10  21  4.253410E-02
  10  22  3.784418E-02
  10  23  3.418035E-02
  10  24  6.133210E-03
  10  25  4.498219E-03
  10  26  1.222773E-03
  10  27  3.282566E-02
  10  28  4.904800E-02
  10  29  1.204628E-01
  10  30  2.999161E-02
  10  31  1.533087E-03
  10  32  9.705959E-03
  10  33  1.723829E-02
  10  34  7.266128E-04
  10  35  1.140100E-04
  10  37  6.117188E-04
  10  38  1.031012E-02
  10  39  1.517468E-02
  10  40  4.086969E-03
  10  42  3.251112E-02
  10  43  1.151585E-01
  10  45  3.269354E-03
  10  49  2.918756E-03
  10  51  8.741319E-03
  10  52  2.033500E-06
  10  56  1.539560E-05
  10  57  9.603447E-09
  10  58  3.978599E-05
  10  61  4.432599E-07
  10  62  2.120889E-05
  10  63  1.370040E-04
  10  64  1.066760E+00
  10  66  1.290145E+00
  11   8  1.783092E-02
  11   9  1.774791E-03
  11  12  3.831523E-02
  11  15  1.240000E-04
  11  16  2.263106E-03
  11  17  5.698589E-03
  11  18  2.378128E-02
  11  20  6.918392E-02
  11  21  4.319864E-02
  11  22  1.178411E-01
  11  23  3.335199E-02
  11  25  3.086043E-03
  11  26  1.627738E-03
  11  27  2.768201E-02
  11  28  5.568821E-02
  11  29  1.951698E-01
  11  30  4.582348E-02
  11  31  1.554967E-03
  11  32  2.053444E-02
  11  33  2.341303E-02
  11  34  8.573370E-04
  11  35  8.373720E-05
  11  36  5.433328E-03
  11  39  8.720232E-03
  11  40  2.348604E-03
  11  42  1.868273E-02
  11  43  6.617656E-02
  11  45  1.878756E-03
  11  49  1.677283E-03
  11  51  5.023257E-03
  11  52  1.168560E-06
  11  56  8.847170E-06
  11  57  5.518680E-09
  11  58  2.286330E-05
  11  59  4.343640E-07
  11  61  2.547230E-07
  11  63  7.873050E-05
  11  64  6.164412E-01
  11  66  7.455270E-01
  12  14  4.247549E-04
  12  15  1.710000E-04
  12  16  2.772209E-04
  12  18  1.162941E-03
  12  20  3.788501E-03
  12  21  3.003461E-03
  12  22  3.321112E-03
  12  23  2.402446E-03
  12  25  3.055199E-04
  12  26  8.949658E-05
  12  27  2.271701E-03
  12  28  3.511422E-03
  12  29  4.089071E-03
  12  30  2.243330E-03
  12  31  1.082390E-04
  12  32  7.726068E-04
  12  33  1.265501E-03
  12  34  5.077519E-05
  12  35  7.788658E-06
  12  36  8.714795E-03
  12  39  4.668619E-04
  12  40  1.257390E-04
  12  42  1.000232E-03
  12  43  3.542946E-03
  12  45  1.005840E-04
  12  49  8.979798E-05
  12  51  2.689339E-04
  12  52  6.256219E-08
  12  56  4.736579E-07
  12  57  2.954579E-10
  12  58  1.224050E-06
  12  61  1.363730E-08
  12  63  4.215049E-06
  12  64  3.329190E-02
  12  66  4.026339E-02
  13  14  1.455997E-02
  13  18  2.944029E-03
  13  23  1.180051E-02
  13  27  8.897110E-03
  13  28  2.131903E-02
  13  30  1.963018E-02
  13  31  5.623562E-04
  13  32  9.548524E-03
  13  36  1.454472E-02
  13  38  1.434731E-03
  13  39  2.111672E-03
  13  40  5.687322E-04
  13  42  4.524168E-03
  13  43  1.602517E-02
  13  44  6.598037E-02
  13  45  4.549552E-04
  13  47  6.417921E-03
  13  49  4.061671E-04
  13  50  2.423397E-03
  13  52  2.829761E-07
  13  57  1.336390E-09
  13  58  5.536511E-06
  13  60  4.901101E-04
  13  61  6.168302E-08
  13  62  2.951371E-06
  13  63  1.906521E-05
  13  64  1.093305E-01
  13  66  2.225055E-01
  14  18  1.899764E-04
  14  32  2.178825E-04
  14  39  8.343531E-05
  14  40  2.247152E-05
  14  44  7.188658E-03
  14  45  1.797598E-05
  14  47  2.535812E-04
  14  49  1.604825E-05
  14  50  9.575198E-05
  14  52  1.118081E-08
  14  57  5.280288E-11
  14  58  2.187564E-07
  14  61  2.437186E-09
  14  62  1.166130E-07
  14  63  7.532939E-07
  14  64  4.369796E-03
  14  66  8.893244E-03
  15  45  4.950356E-06
  15  51  1.323583E-05
  15  52  3.079063E-09
  15  64  6.254070E-04
  15  66  1.473979E-03
  16  14  9.846166E-05
  16  15  5.312208E-06
  16  18  4.380337E-05
  16  27  1.382272E-04
  16  32  9.904576E-05
  16  33  6.277970E-05
  16  34  1.142322E-05
  16  38  4.388277E-05
  16  45  1.391532E-05
  16  51  3.720546E-05
  16  52  8.655133E-09
  16  56  6.552790E-08
  16  57  4.087497E-11
  16  58  1.693403E-07
  16  61  1.886643E-09
  16  63  2.481614E-07
  16  64  3.139997E-03
  16  66  7.400443E-03
  17  45  9.147472E-05
  17  51  2.445771E-04
  17  52  5.689611E-08
  17  64  1.140291E-02
  17  66  2.687472E-02
  18  45  5.145244E-05
  18  51  1.375695E-04
  18  52  3.200275E-08
  18  64  6.418352E-03
  18  66  1.512698E-02
  19  14  2.831185E-03
  19  15  1.953037E-03
  19  18  1.069531E-03
  19  27  4.406278E-03
  19  32  9.610534E-03
  19  33  2.879345E-03
  19  34  3.552480E-04
  19  38  2.632144E-03
  19  42  4.343551E-03
  19  43  2.939961E-02
  19  51  2.231633E-03
  19  52  5.191460E-07
  19  56  3.930440E-06
  19  57  2.451730E-09
  19  58  1.015720E-05
  19  61  1.131630E-07
  19  63  1.488510E-05
  19  64  1.861212E-01
  19  66  4.386562E-01
  20  14  1.998975E-03
  20  15  4.361079E-05
  20  18  1.558930E-04
  20  27  6.111659E-04
  20  32  1.184019E-03
  20  33  3.791010E-04
  20  34  4.947949E-05
  20  38  3.477590E-04
  20  45  1.102750E-04
  20  51  2.948430E-04
  20  52  6.858949E-08
  20  56  5.192899E-07
  20  57  3.239230E-10
  20  58  1.341970E-06
  20  61  1.495110E-08
  20  63  1.966610E-06
  20  64  2.476488E-02
  20  66  5.836663E-02
  21  14  3.403615E-03
  21  15  1.279230E-03
  21  18  4.188689E-03
  21  27  1.513868E-02
  21  32  2.286712E-02
  21  33  8.511196E-03
  21  34  1.234517E-03
  21  38  5.578017E-03
  21  42  9.204819E-03
  21  43  6.230341E-02
  21  51  4.729258E-03
  21  52  1.100170E-06
  21  56  8.329369E-06
  21  57  5.195690E-09
  21  58  2.152510E-05
  21  61  2.398140E-07
  21  63  3.154430E-05
  21  64  3.924299E-01
  21  66  9.248911E-01
  22  14  5.891450E-04
  22  15  1.109710E-04
  22  18  1.831790E-04
  22  27  1.006382E-03
  22  32  3.401557E-03
  22  33  8.218110E-04
  22  34  7.947510E-05
  22  38  7.109330E-04
  22  42  1.173179E-03
  22  43  7.940737E-03
  22  51  6.027570E-04
  22  52  1.402200E-07
  22  56  1.061600E-06
  22  57  6.622050E-10
  22  58  2.743440E-06
  22  61  3.056500E-08
  22  63  4.020410E-06
  22  64  5.052587E-02
  22  66  1.190809E-01
  23  14  3.265270E-03
  23  15  8.791068E-04
  23  18  2.632350E-04
  23  27  9.788099E-04
  23  32  1.628374E-03
  23  33  5.706959E-04
  23  34  7.961279E-05
  23  38  7.720508E-04
  23  42  1.274036E-03
  23  43  8.623391E-03
  23  51  6.545749E-04
  23  52  1.522740E-07
  23  56  1.152860E-06
  23  57  7.191328E-10
  23  58  2.979289E-06
  23  61  3.319259E-08
  23  63  4.366039E-06
  23  64  5.478512E-02
  23  66  1.291193E-01
  24  14  1.045033E-03
  24  15  2.801299E-04
  24  18  4.511639E-04
  24  27  1.498320E-03
  24  32  1.540540E-03
  24  33  7.440408E-04
  24  34  1.231800E-04
  24  38  9.587707E-04
  24  42  1.582158E-03
  24  43  1.070894E-02
  24  51  8.128828E-04
  24  52  1.891009E-07
  24  56  1.431680E-06
  24  57  8.930537E-10
  24  58  3.699819E-06
  24  61  4.122019E-08
  24  63  5.421949E-06
  24  64  6.783224E-02
  24  66  1.598691E-01
  25  15  2.040504E-06
  25  32  6.530400E-05
  25  38  3.188961E-05
  25  42  5.262404E-05
  25  43  3.561889E-04
  25  45  1.011227E-05
  25  51  2.703722E-05
  25  52  6.289681E-09
  25  56  4.761906E-08
  25  57  2.970381E-11
  25  58  1.230596E-07
  25  61  1.371016E-09
  25  63  1.803395E-07
  25  64  1.269194E-03
  25  66  2.991276E-03
  26  15  1.279308E-06
  26  32  4.451252E-05
  26  45  3.741993E-06
  26  51  1.000498E-05
  26  52  2.327466E-09
  26  64  4.729461E-04
  26  66  1.114655E-03
  27  15  7.389849E-04
  27  45  1.390952E-04
  27  51  3.719019E-04
  27  52  8.651565E-08
  27  64  1.729499E-02
  27  66  4.076139E-02
  28  15  1.508510E-04
  28  45  1.675870E-04
  28  51  4.480800E-04
  28  52  1.042370E-07
  28  64  2.084287E-02
  28  66  4.912312E-02
  29  15  1.683250E-04
  29  45  2.738541E-04
  29  51  7.322091E-04
  29  52  1.703340E-07
  29  64  3.391568E-02
  29  66  7.993354E-02
  30  15  2.552189E-04
  30  45  1.260350E-04
  30  51  3.369809E-04
  30  52  7.839207E-08
  30  64  1.571476E-02
  30  66  3.703706E-02
  31  15  5.213063E-06
  31  45  6.230434E-06
  31  51  1.665844E-05
  31  52  3.875249E-09
  31  64  7.860329E-04
  31  66  1.852545E-03
  32  45  1.183901E-04
  32  51  3.165413E-04
  32  52  7.363710E-08
  32  64  1.475969E-02
  32  66  3.478609E-02
  33  15  6.727418E-05
  33  45  9.011117E-05
  33  51  2.409319E-04
  33  52  5.604798E-08
  33  64  1.123832E-02
  33  66  2.648682E-02
  34  45  4.932024E-06
  34  51  1.318683E-05
  34  52  3.067654E-09
  34  64  6.220587E-04
  34  66  1.466086E-03
  35  15  3.152162E-07
  35  27  6.591889E-06
  35  32  7.017775E-06
  35  33  3.306095E-06
  35  34  5.416009E-07
  35  38  3.013429E-06
  35  42  2.566682E-05
  35  43  3.365845E-05
  35  51  2.554902E-06
  35  52  5.943488E-10
  35  56  4.499804E-09
  35  57  2.806886E-12
  35  58  1.162859E-08
  35  61  1.295561E-10
  35  63  1.704128E-08
  35  64  1.212360E-04
  35  66  2.857317E-04
  36  36  8.436752E-03
  36  42  1.765603E-03
  36  43  2.457941E-03
  36  45  6.978110E-05
  36  56  3.286031E-07
  36  57  2.049760E-10
  36  58  8.491911E-07
  36  61  9.460951E-09
  36  63  1.107560E-06
  36  64  2.010331E-03
  36  66  4.026700E-03
  37  56  2.817372E-09
  37  57  1.757423E-12
  37  58  7.280798E-09
  37  61  8.111630E-11
  37  64  1.901201E-05
  37  66  3.808113E-05
  38  43  8.279357E-04
  38  45  2.350512E-05
  38  49  2.098452E-05
  38  61  3.186833E-09
  38  64  2.553416E-03
  38  66  5.114501E-03
  39  18  2.936277E-05
  39  39  4.398042E-03
  39  42  1.765601E-03
  39  43  1.101930E-03
  39  45  3.128387E-05
  39  49  2.792907E-05
  39  51  2.526947E-04
  39  61  4.241476E-09
  39  64  3.398437E-03
  39  66  6.807079E-03
  40  18  1.228418E-04
  40  38  1.019977E-03
  40  42  1.395803E-03
  40  45  7.477736E-06
  40  49  6.675837E-06
  40  51  6.040118E-05
  40  56  3.521303E-08
  40  57  2.196516E-11
  40  58  9.099922E-08
  40  61  1.013838E-09
  40  63  1.186858E-07
  40  64  8.123235E-04
  40  66  1.627086E-03
  41  36  2.999957E-04
  41  42  3.697917E-04
  41  64  4.731132E-05
  41  66  9.476474E-05
  42  43  2.836137E-03
  42  50  1.316530E-06
  42  52  5.008120E-08
  42  59  1.861560E-08
  42  64  1.175892E-02
  42  66  2.355315E-02
  43  42  1.765602E-03
  43  43  1.406807E-02
  43  45  3.993929E-04
  43  50  6.530388E-06
  43  52  2.484169E-07
  43  63  6.339108E-06
  43  64  8.157950E-02
  43  66  1.634039E-01
  44  43  1.222333E-01
  44  45  3.470213E-03
  44  50  5.674068E-05
  44  52  2.158429E-06
  44  61  4.704928E-07
  44  63  5.507877E-05
  44  64  2.384017E-01
  44  66  4.775193E-01
  45  42  3.531193E-03
  45  45  1.545644E-05
  45  52  9.613732E-09
  45  55  8.195218E-06
  45  64  8.517546E-04
  45  66  1.706067E-03
  46  43  2.857785E-03
  46  45  8.113270E-05
  46  52  5.046350E-08
  46  54  2.316260E-04
  46  55  4.301760E-05
  46  64  1.823611E-01
  46  66  3.652699E-01
  47  43  4.179703E-05
  47  52  7.380614E-10
  47  54  3.387692E-06
  47  55  6.291604E-07
  47  57  3.485592E-12
  47  59  2.743432E-10
  47  61  1.608821E-10
  47  64  3.199758E-03
  47  66  6.409126E-03
  48  45  5.974973E-07
  48  52  3.716352E-10
  48  54  1.705801E-06
  48  55  3.168012E-07
  48  64  1.697796E-03
  48  66  3.400690E-03
  49  55  2.492886E-07
  49  64  1.568632E-03
  49  66  3.141975E-03
  50  64  4.818499E-02
  50  66  9.651498E-02
  51  64  2.085217E-03
  51  66  4.176694E-03
  52  54  1.812674E-09
  52  64  6.752179E-07
  52  66  1.352461E-06
  53  45  2.900211E-06
  53  54  8.279841E-06
  53  55  1.537730E-06
  53  64  1.050529E-02
  53  66  2.104212E-02
  54  64  5.214584E-06
  54  66  1.044483E-05
  55  64  3.596053E-06
  55  66  7.202905E-06
  56  45  1.385892E-08
  56  49  1.237268E-08
  56  50  2.266037E-10
  56  52  3.838649E-09
  56  63  2.199664E-10
  56  64  8.304672E-06
  56  66  1.663432E-05
  57  45  4.516399E-12
  57  49  4.032069E-12
  57  50  7.384658E-14
  57  52  1.250960E-12
  57  63  7.168358E-14
  57  64  2.706360E-09
  57  66  5.420849E-09
  58  45  1.169343E-07
  58  49  1.043940E-07
  58  50  1.911965E-09
  58  52  3.238852E-08
  58  63  1.855963E-09
  58  64  5.605620E-05
  58  66  1.122812E-04
  59  49  5.641780E-10
  59  50  1.033286E-11
  59  52  1.750367E-10
  59  63  1.003016E-11
  59  64  3.786811E-07
  59  66  7.584993E-07
  60  49  6.078228E-08
  60  50  1.113218E-09
  60  52  1.885780E-08
  60  63  1.080611E-09
  60  64  4.079760E-05
  60  66  8.171768E-05
  61  49  6.447645E-08
  61  50  1.180872E-09
  61  52  2.000386E-08
  61  63  1.146282E-09
  61  64  4.327709E-05
  61  66  8.668419E-05
  62  47  9.511896E-08
  62  49  6.019731E-09
  62  50  1.102503E-10
  62  52  1.867629E-09
  62  63  1.070215E-10
  62  64  4.040497E-06
  62  66  8.093130E-06
  63  47  1.227864E-06
  63  49  7.770686E-08
  63  50  1.423190E-09
  63  52  2.410867E-08
  63  54  2.484939E-07
  63  63  1.381498E-09
  63  64  5.215745E-05
  63  66  1.044719E-04
  64   1  3.874999E+02
  64   9  2.408614E-02
  64  10  2.838310E-01
  64  11  1.218530E-01
  64  13  1.761220E-02
  64  19  5.222166E-02
  64  21  6.179828E-02
  64  22  6.647838E-03
  64  23  4.103967E-03
  64  24  2.704814E-02
  64  35  4.836089E-05
  65   2  1.861676E+01
  65   7  1.030550E-02
  65   8  9.358735E-02
  65   9  2.803458E-02
  65  10  4.572957E-01
  65  11  2.115177E-01
  65  12  1.225960E-02
  65  13  1.158298E-01
  65  16  3.217709E-03
  65  17  5.065018E-02
  65  18  3.487920E-03
  65  19  5.206728E-01
  65  21  5.088312E-01
  65  22  9.553630E-02
  65  23  3.535136E-02
  65  24  1.929484E-01
  65  31  7.228513E-04
  65  35  3.487821E-04
  65  41  2.900141E-05
  65  64  1.300471E+03
  66   2  8.760818E+00
  66   9  5.596149E-03
  66  10  6.880692E-02
  66  11  2.172915E-02
  66  13  7.806649E-03
  66  16  1.284579E-04
  66  17  2.023433E-02
  66  18  1.392809E-04
  66  19  2.080774E-01
  66  21  2.032673E-02
  66  22  3.820157E-03
  66  23  1.412330E-03
  66  24  7.704998E-03
  66  31  2.887869E-05
  66  35  1.392829E-05
  66  41  1.160059E-04
  66  50  2.054219E-01
  66  64  2.113068E+03

*vector bio-masses / everglades
*vertices 69
 3.127182E+00
 1.496700E-02
 1.162688E+02
 1.275253E+02
 4.031987E+01
 8.949000E+01
 6.790128E-02
 1.364344E-01
 4.589158E-02
 1.716268E-01
 1.913203E-01
 1.225810E-02
 6.338722E-02
 2.504513E-03
 3.119171E-03
 2.622904E-03
 3.330771E-02
 1.905039E-02
 1.004261E-01
 1.354120E-02
 3.185840E-01
 2.608070E-02
 2.098890E-02
 2.964829E-02
 1.310696E-03
 5.106990E-04
 5.778403E-02
 6.034759E-02
 1.086434E-01
 3.402969E-02
 2.243605E-03
 6.445113E-02
 2.075489E-02
 1.776591E-03
 1.311021E-04
 2.414810E-02
 4.893952E-04
 1.174921E-02
 1.563748E-02
 3.737793E-03
 2.706261E-03
 6.227890E-02
 4.131278E-02
 2.244866E-01
 1.306395E-03
 2.210100E-02
 1.171001E-04
 3.056002E-04
 4.748011E-04
 6.890599E-03
 1.477798E-03
 3.004200E-07
 4.144401E-03
 1.219992E-05
 3.703360E-06
 1.099882E-06
 3.711049E-10
 9.600274E-06
 1.003570E-07
 5.599436E-06
 5.899958E-06
 5.997621E-07
 7.200200E-06
 3.932999E+03
 1.194364E+00
 4.777452E+00
 0.000000E+00
 0.000000E+00
 0.000000E+00
