# Supplementary material for: Using arborescences to estimate hierarchicalness in directed complex networks
Source: PLoS One. 2018 Jan 30;13(1):e0190825. doi: 10.1371/journal.pone.0190825 (PMC5790222; doi:10.1371/journal.pone.0190825)
Supplement: S1 File — The ZIP file contains the data and code necessary to reproduce the figures and tables in the paper, along with an implementation of all the hierarchy methods discussed. The file contains a README file for a deeper explanation on how to use the provided material. (ZIP) [file pone.0190825.s001.zip › 06_agony/03_table1/Maspalomas.paj]

% Web 39 Charca de Maspalomas
% from datall.zip from http://www.cbl.cees.edu/~ulan/ntwk/network.html
% Charca de Maspalomas, Gran Canaria
% Almunia, J., G. Basterretxea, J. Aristegui, and R.E. Ulanowicz. 1999.
% Benthic- Pelagic switching in a coastal subtropical lagoon. Estuarine,
% Coastal and Shelf Science 49:363-384.
% transformed from SCOR format by Scor2net 15.7.2003
*partition ECO types / Maspalomas
*vertices 24
1
1
1
1
1
1
1
1
1
1
1
1
1
1
1
1
1
1
2
2
2
3
4
5

*network Maspalomas
*vertices 24
   1 "Cyanobacteria"
   2 "Eukaryotic Phyto"
   3 "Chara globularis"
   4 "Ruppia Maritima"
   5 "Cladophora"
   6 "Periphyton"
   7 "Pelagic Bacteria"
   8 "Microzooplankton"
   9 "Mesozooplankton"
  10 "Macrozooplankton"
  11 "Benthic Microfauna"
  12 "Benthic Suspension Feeder"
  13 "Benthic Deposit Feeders"
  14 "Benthic Invertebrate Car."
  15 "Liza Aurata"
  16 "Gallinula chloropus"
  17 "Diplodus Sargus"
  18 "Dicentratus punctatus"
  19 "DOC"
  20 "Suspended POC"
  21 "Sedimented POC"
  22 "Input"
  23 "Output"
  24 "Respiration"
*arcs
  22   1 552615.0
  22   2 552615.0
  22   3  46400.0
  22   4 290000.0
  22   5  11600.0
  22   6  33000.0
  16  23  25000.0
  19  23   1261.0
  21  23 471733.0
   1  24 110522.0
   2  24 110522.0
   3  24   4640.0
   4  24  29000.0
   5  24   1160.0
   6  24   3300.0
   7  24  28238.0
   8  24 100700.0
   9  24 205822.0
  10  24  89270.0
  11  24  49336.0
  12  24  46127.0
  13  24  93245.0
  14  24  30529.0
  15  24  12778.0
  16  24  21643.0
  17  24  39007.0
  18  24  12397.0
   1   8 348936.0
   1  12  60000.0
   1  20  33157.0
   2   9 286044.0
   2  12  50000.0
   2  19  72892.0
   2  21  33157.0
   3  15  18560.0
   3  21  23200.0
   4  16  58000.0
   4  21 203000.0
   5  15   4640.0
   5  21   5800.0
   6  15   2357.0
   6  16  14143.0
   6  21  13200.0
   7   8  13883.0
   7  20  16561.0
   8   9 293385.0
   8  12   3757.0
   8  20   5023.0
   9  10 207784.0
   9  20 205823.0
   9  21  30000.0
  10  17  35438.0
  10  18  23805.0
  10  21  89271.0
  11  13  64137.0
  11  21 215435.0
  12  21  47665.0
  12  17  59965.0
  13  14 101762.0
  13  15   8519.0
  13  17   2420.0
  13  18   8519.0
  13  21 343034.0
  14  17  39687.0
  14  21  31546.0
  15  17  16613.0
  15  21  21723.0
  16  21  25500.0
  17  21 131233.0
  18  17  16117.0
  18  21  21810.0
  19   7  58682.0
  19   8  40046.0
  20   9  70000.0
  20  10  30000.0
  20  12  40000.0
  20  19  27097.0
  20  21  93467.0
  21  11 328908.0
  21  13 493362.0
  21  15  17038.0
  21  18  18000.0

*vector bio-masses / Maspalomas
*vertices 24
     1.0
     1.0
     1.0
     1.0
     1.0
     1.0
     1.0
     1.0
     1.0
     1.0
     1.0
     1.0
     1.0
     1.0
     1.0
     1.0
     1.0
     1.0
     1.0
     1.0
     1.0
     0.0
     0.0
     0.0
