# Supplementary material for: Using arborescences to estimate hierarchicalness in directed complex networks
Source: PLoS One. 2018 Jan 30;13(1):e0190825. doi: 10.1371/journal.pone.0190825 (PMC5790222; doi:10.1371/journal.pone.0190825)
Supplement: S1 File — The ZIP file contains the data and code necessary to reproduce the figures and tables in the paper, along with an implementation of all the hierarchy methods discussed. The file contains a README file for a deeper explanation on how to use the provided material. (ZIP) [file pone.0190825.s001.zip › 06_agony/03_table1/Michigan.paj]

% Web 47 Lake Michigan Control network, A. Krause & D. Mason, Mich State Univ.         02
% from datall.zip from http://www.cbl.cees.edu/~ulan/ntwk/network.html
% Lake Michigan Control network
% Krause, A. and D. Mason. (In preparation.) A. Krause, PhD.
% Dissertation, Michigan State University. Ann Arbor, MI. USA
% transformed from SCOR format by Scor2net 15.7.2003
*partition ECO types / Michigan
*vertices 39
1
1
1
1
1
1
1
1
1
1
1
1
1
1
1
1
1
1
1
1
1
1
1
1
1
1
1
1
1
1
1
1
1
1
1
2
3
4
5

*network Michigan
*vertices 39
   1 "Flagellates"
   2 "Blue-greenGree"
   3 "Diatoms"
   4 "Rotifers"
   5 "Cyclopoids"
   6 "Calanoids"
   7 "Cladocerans"
   8 "Leptodora"
   9 "Bythotrephes"
  10 "Diporeia"
  11 "Mysis"
  12 "Oligoch/Chiron"
  13 "Sphae/Gast"
  14 "Zebra mussels"
  15 "Benthic microin"
  16 "Other fish"
  17 "Alewife"
  18 "Bloater"
  19 "Rainbow smelt"
  20 "Slimy sculpin"
  21 "Deepwater sculp"
  22 "Lake Whitefish"
  23 "Yellow perch"
  24 "Juv. Brown trou"
  25 "Juv. Steelhead"
  26 "Juv. Coho"
  27 "Juv. Chinook"
  28 "Juv. Lake Trout"
  29 "Burbot"
  30 "Brown trout"
  31 "Steelhead"
  32 "Coho"
  33 "Chinook"
  34 "Lake trout"
  35 "Sea lamprey"
  36 "Detritus"
  37 "Input"
  38 "Output"
  39 "Respiration"
*arcs
  37   1  2.723458E+3
  37   2  2.115243E+2
  37   3  8.306155E+3
  37   9  1.000000E-8
  37  14  1.000000E-8
   9  38  1.000000E-8
  14  38  1.000000E-8
  18  38  1.400329E-2
  19  38  1.924686E-1
  20  38  2.344286E-2
  21  38  3.793669E-2
  22  38  4.799024E-2
  23  38  1.281846E-2
  29  38  2.078146E-3
  30  38  4.997260E-3
  31  38  4.986396E-3
  32  38  7.983812E-3
  33  38  1.994299E-2
  34  38  5.004168E-3
  36  38  7.584167E+3
   4  39  9.031825E+1
   5  39  4.733505E+2
   6  39  1.350784E+3
   7  39  3.170392E+2
   8  39  2.727899E+0
  10  39  4.223998E+2
  11  39  6.702310E+1
  12  39  6.920930E+2
  13  39  3.113215E+1
  15  39  9.474703E+1
  16  39  1.867121E+1
  17  39  3.027174E+1
  18  39  4.407337E+1
  19  39  2.160244E+0
  20  39  7.228214E-1
  21  39  1.494107E+1
  22  39  2.008591E+0
  23  39  4.239952E-2
  24  39  4.157180E-3
  25  39  3.149428E-2
  26  39  5.950275E-4
  27  39  1.579224E-1
  28  39  1.722205E-1
  29  39  1.246887E-2
  30  39  9.394848E-2
  31  39  1.456027E-1
  32  39  3.263383E-1
  33  39  9.881751E-1
  34  39  1.611342E-1
   1   4  3.681287E+1
   1   5  2.201531E+2
   1   6  7.346722E+2
   1   7  1.107366E+2
   1  10  1.256324E+2
   1  11  4.923249E+0
   1  13  7.301370E+0
   1  16  5.490278E-1
   1  36  1.482677E+3
   2   4  1.826167E+0
   2   5  7.532688E+0
   2   6  1.822466E+1
   2   7  3.662734E+1
   2  10  6.233169E+1
   2  11  4.885446E+0
   2  13  7.245661E+0
   2  16  5.450497E-1
   2  36  7.230560E+1
   3   4  5.314396E+1
   3   5  4.497071E+2
   3   6  1.078875E+3
   3   7  5.512479E+2
   3  10  3.752408E+2
   3  11  4.902088E+0
   3  13  7.270131E+0
   3  16  5.400097E-1
   3  36  5.785228E+3
   4   5  3.809107E+0
   4  36  8.922894E+1
   5   8  1.252102E+0
   5  11  2.437598E+1
   5  16  2.720221E+0
   5  17  2.036166E+0
   5  18  1.198097E+0
   5  19  1.850150E-1
   5  23  7.000569E-3
   5  36  2.516134E+2
   6   8  1.187038E+0
   6  11  1.904461E+1
   6  16  2.657084E+0
   6  17  1.192638E+1
   6  18  1.755056E+0
   6  19  3.610115E-1
   6  23  7.000223E-3
   6  36  4.440501E+2
   7   8  1.218066E+0
   7  11  2.444533E+1
   7  16  7.353400E+0
   7  17  1.220866E+1
   7  18  1.495481E+1
   7  19  1.112060E+0
   7  22  1.370074E-1
   7  23  7.000381E-3
   7  36  3.568644E+2
   8  17  3.601187E-2
   8  18  5.301748E-2
   8  23  3.000989E-3
   8  36  8.372760E-1
  10  16  5.464464E+0
  10  17  1.391018E+1
  10  18  3.611906E+1
  10  19  5.570472E-1
  10  20  9.000763E-1
  10  21  1.305711E+1
  10  22  2.058175E+0
  10  23  1.400119E-2
  10  29  1.000085E-3
  10  36  1.311831E+2
  11  17  4.350526E-1
  11  18  6.389772E+0
  11  19  3.940476E-1
  11  20  1.060128E-1
  11  21  2.132258E+0
  11  29  1.000121E-3
  11  36  2.077651E+1
  12  12  4.838264E+1
  12  16  2.765522E+0
  12  21  5.084799E+0
  12  22  2.781532E-1
  12  23  1.800991E-2
  12  36  2.073792E+2
  13  16  3.342090E+0
  13  22  3.050995E-1
  13  36  1.367746E+1
  15  10  1.245684E+1
  15  11  4.882682E+0
  15  36  4.865372E+1
  16  16  2.431720E-1
  16  19  1.031730E+0
  16  23  1.300920E-2
  16  24  3.002124E-3
  16  25  1.000708E-2
  16  26  3.002124E-4
  16  27  4.202974E-2
  16  28  6.104319E-2
  16  29  4.002832E-3
  16  30  2.902053E-2
  16  31  4.703327E-2
  16  32  1.441019E-1
  16  33  6.604673E-2
  16  34  2.001416E-2
  16  36  7.160066E+0
  17  24  3.015314E-3
  17  25  4.321950E-2
  17  26  5.025523E-4
  17  27  1.779035E-1
  17  28  9.749515E-2
  17  29  7.035732E-3
  17  30  1.266432E-1
  17  31  1.527759E-1
  17  32  3.779193E-1
  17  33  1.027217E+0
  17  34  1.055360E-1
  17  36  8.161448E+0
  18  24  3.000706E-4
  18  25  3.000706E-3
  18  26  1.000235E-4
  18  27  1.100259E-2
  18  28  2.500588E-2
  18  29  2.000471E-3
  18  30  7.001647E-3
  18  32  2.400565E-2
  18  33  2.660626E-1
  18  34  4.000941E-2
  18  35  2.000471E-4
  18  36  1.600377E+1
  19  24  9.575551E-4
  19  25  5.745331E-3
  19  26  2.872666E-4
  19  27  2.393888E-2
  19  28  2.776910E-2
  19  29  2.872665E-3
  19  30  1.723599E-2
  19  31  3.255688E-2
  19  32  2.681154E-2
  19  33  2.221528E-1
  19  34  2.298132E-2
  19  36  9.048896E-1
  20  28  1.758214E-2
  20  29  9.767857E-4
  20  34  1.367500E-2
  20  36  2.275911E-1
  21  28  2.396001E-2
  21  29  1.996668E-3
  21  34  1.896834E-2
  21  36  5.250238E+0
  22  36  7.218531E-1
  23  36  1.380449E-2
  24  36  3.117885E-3
  25  36  3.047834E-2
  26  36  5.950275E-4
  27  36  9.695235E-2
  28  28  1.493241E-2
  28  36  8.063501E-2
  29  35  1.039073E-4
  29  36  6.234436E-3
  30  36  8.095561E-2
  31  36  8.177689E-2
  32  36  2.385164E-1
  33  36  5.733609E-1
  34  35  2.001667E-3
  34  36  5.304418E-2
  35  36  2.305622E-3
  36   4  9.157331E+1
  36   5  7.553650E+1
  36   7  3.672818E+1
  36  10  5.000247E+1
  36  11  9.798384E+0
  36  12  9.076187E+2
  36  13  2.663964E+1
  36  15  1.607403E+2
  36  16  1.365750E+0

*vector bio-masses / Michigan
*vertices 39
 1.028552E+1
 2.181199E+0
 2.441444E+1
 4.581332E-1
 7.557615E+0
 1.826558E+1
 7.327398E+0
 1.350445E-1
 1.000000E-9
 3.131966E+1
 3.931475E+0
 1.913253E+1
 2.002653E+0
 0.000000E+0
 1.605882E+0
 1.365966E+0
 1.717724E+0
 4.399035E+0
 4.692020E-1
 7.814285E-2
 1.975703E+0
 1.809632E-1
 2.465088E-2
 4.157179E-3
 4.978129E-2
 5.950275E-4
 9.895137E-2
 1.025359E-1
 7.273509E-3
 3.598027E-2
 5.684491E-2
 4.091704E-2
 1.146722E-1
 5.604668E-2
 4.611243E-4
 6.967728E+1
 0.000000E+0
 0.000000E+0
 0.000000E+0
