# Supplementary material for: Using arborescences to estimate hierarchicalness in directed complex networks
Source: PLoS One. 2018 Jan 30;13(1):e0190825. doi: 10.1371/journal.pone.0190825 (PMC5790222; doi:10.1371/journal.pone.0190825)
Supplement: S1 File — The ZIP file contains the data and code necessary to reproduce the figures and tables in the paper, along with an implementation of all the hierarchy methods discussed. The file contains a README file for a deeper explanation on how to use the provided material. (ZIP) [file pone.0190825.s001.zip › 06_agony/03_table1/Mondego.paj]

% Web 41 Mondego Estuary - Zostrea site. 4
% from datall.zip from http://www.cbl.cees.edu/~ulan/ntwk/network.html
% Patricio, J. (In Preparation) Master's Thesis. University of Coimbra,
% Coimbra, Portugal. Email: <joanapatricio@hotmail.com>.
% transformed from SCOR format by Scor2net 14.7.2003
*partition ECO types / mondego
*vertices 46
1
1
1
1
1
1
1
1
1
1
1
1
1
1
1
1
1
1
1
1
1
1
1
1
1
1
1
1
1
1
1
1
1
1
1
1
1
1
1
1
1
1
2
3
4
5

*network mondego
*vertices 46
   1 "Phytoplankton"
   2 "Enteromorpha sp"
   3 "Ulva lactuca"
   4 "Zostera"
   5 "Epiphytes"
   6 "Gracilaria"
   7 "Zooplankton"
   8 "Hydrobia ulvae"
   9 "Melita palmata"
  10 "Ampithoe ferox"
  11 "Gibulla"
  12 "Littorina"
  13 "Cyathura carinata"
  14 "Scrobicularia plana"
  15 "Cerastoderma edule"
  16 "Modiolus"
  17 "Amage adspersa"
  18 "Capitella capitata"
  19 "Heteromastus filifor"
  20 "Oligochaeta"
  21 "Other detrivors"
  22 "Nephtys"
  23 "Other predatory inve"
  24 "Idotea chelipes"
  25 "Sphaeroma hookeri"
  26 "Nereis diversicolor"
  27 "Carcinus maenas"
  28 "Crangon crangon"
  29 "Lumbrineris impatien"
  30 "Diopatra neapolitana"
  31 "Microalgae and detri"
  32 "Zooplankton consumer"
  33 "Endofauna consumers"
  34 "Macrofauna predators"
  35 "Trigla lucerna"
  36 "Pomatoschistus minut"
  37 "Larus ridibundus"
  38 "Larus fuscus"
  39 "Kentish Plover"
  40 "Ringed Plover"
  41 "Grey Plover"
  42 "Dunlin"
  43 "Detritus"
  44 "Input"
  45 "Output"
  46 "Respiration"
*arcs
  44   1    124.320000
  44   2     12.219600
  44   3      2.236201
  44   4   1024.182000
  44   5   2770.200000
  44   6     96.485990
  44  34      0.439820
  44  37      0.000864
  44  38      0.001080
  43  45   1707.532000
   1  46     62.160000
   2  46      6.099600
   3  46      1.118100
   4  46    512.091200
   5  46   1385.100000
   6  46     48.243000
   7  46      7.657237
   8  46    142.350000
   9  46      1.572783
  10  46      2.739186
  11  46      0.252683
  12  46     22.398260
  13  46      0.227360
  14  46     11.734320
  15  46     50.121260
  16  46      0.088000
  17  46      0.036800
  18  46      0.028800
  19  46      2.928000
  20  46      0.662340
  21  46      3.480000
  22  46      0.717600
  23  46      3.648834
  24  46      0.456000
  25  46      0.028500
  26  46     14.544610
  27  46     20.923830
  28  46      2.379702
  29  46      0.936000
  30  46      0.377312
  31  46     13.293070
  32  46      1.559210
  33  46      0.100800
  34  46      2.257032
  35  46      0.084000
  36  46      0.155637
  37  46      0.001032
  38  46      0.000860
  39  46      0.000172
  40  46      0.000172
  41  46      0.000172
  42  46      0.000172
   1   7     22.971710
   1  14      4.400370
   1  15     18.795480
   1  16      0.033000
   1  31      1.769040
   1  43     14.190400
   2   9      0.393196
   2  10      0.684796
   2  11      0.063171
   2  12      3.733044
   2  24      0.076000
   2  27      0.917436
   2  28      0.229992
   2  43      0.022365
   3   9      0.035388
   3  10      0.061632
   3  11      0.012634
   3  12      0.746609
   3  24      0.003800
   3  27      0.190644
   3  28      0.019827
   3  43      0.047567
   4  24      0.228000
   4  43    511.863300
   5   8    177.937500
   5   9      2.752371
   5  10      4.793575
   5  11      0.347439
   5  12     20.531740
   5  24      0.114000
   5  25      0.009500
   5  43   1178.614000
   6  24      0.190000
   6  27      1.312617
   6  28      0.067411
   6  43     46.672970
   7   7      2.552413
   7  27      0.104730
   7  28      0.186373
   7  31      1.769040
   7  32      2.493664
   7  34      0.163795
   7  35      0.009715
   7  36      0.224365
   7  43     10.362800
   8  23      0.359053
   8  26      9.823225
   8  27      4.573213
   8  28      0.007931
   8  29      0.001814
   8  30      0.056597
   8  33      0.016166
   8  34      0.015166
   8  35      0.002211
   8  37      0.000013
   8  39      0.000140
   8  40      0.000060
   8  41      0.000059
   8  42      0.000077
   8  43    198.669300
   9  22      0.004782
   9  23      0.304283
   9  27      0.209460
   9  28      0.166546
   9  29      0.001823
   9  30      0.006289
   9  34      0.045499
   9  36      0.008313
   9  39      0.000004
   9  40      0.000013
   9  41      0.000030
   9  42      0.000030
   9  43      1.612103
  10  22      0.007173
  10  23      0.572051
  10  26      0.024255
  10  27      0.279280
  10  28      0.317230
  10  29      0.001823
  10  30      0.006289
  10  34      0.078864
  10  35      0.000010
  10  36      0.014007
  10  39      0.000006
  10  40      0.000023
  10  41      0.000051
  10  42      0.000051
  10  43      2.807665
  11  23      0.006086
  11  26      0.024918
  11  27      0.034910
  11  28      0.003965
  11  29      0.021772
  11  33      0.000557
  11  35      0.000003
  11  43      0.286814
  12  23      0.060857
  12  26      0.436588
  12  27      0.104730
  12  28      0.003965
  12  29      0.003629
  12  33      0.001858
  12  35      0.000100
  12  43     14.320450
  13  23      0.060857
  13  28      0.019827
  13  29      0.015603
  13  34      0.015166
  13  35      0.000140
  13  43      0.229447
  14  22      0.023910
  14  23      0.359053
  14  26      0.582117
  14  27      3.491003
  14  28      0.317230
  14  29      0.054612
  14  30      0.006289
  14  33      0.004088
  14  34      0.054598
  14  35      0.000840
  14  37      0.000461
  14  38      0.000014
  14  39      0.000014
  14  40      0.000012
  14  41      0.000024
  14  42      0.000003
  14  43     12.707210
  15  22      0.062167
  15  23      0.499023
  15  26      0.921711
  15  27      5.550694
  15  28      0.491707
  15  29      0.021845
  15  30      0.006289
  15  33      0.009848
  15  34      0.090997
  15  35      0.001424
  15  37      0.000030
  15  38      0.000009
  15  39      0.000023
  15  40      0.000024
  15  42      0.000001
  15  43     67.526110
  16  22      0.001196
  16  26      0.009702
  16  28      0.003965
  16  29      0.001560
  16  33      0.000186
  16  34      0.003033
  16  43      0.112358
  17  22      0.001196
  17  23      0.002434
  17  28      0.003965
  17  33      0.000557
  17  39      0.000003
  17  43      0.047044
  18  22      0.000478
  18  27      0.006982
  18  28      0.000793
  18  29      0.003121
  18  33      0.000372
  18  37      0.000030
  18  43      0.031424
  19  22      0.181719
  19  23      0.821563
  19  24      0.001520
  19  26      0.097020
  19  27      0.174550
  19  28      0.027758
  19  29      0.001560
  19  33      0.026014
  19  34      0.030332
  19  39      0.000002
  19  40      0.000008
  19  41      0.000007
  19  42      0.000006
  19  43      3.029941
  20  23      0.182570
  20  24      0.001520
  20  26      0.024255
  20  27      0.069820
  20  28      0.027758
  20  29      0.007802
  20  33      0.000186
  20  40      0.000012
  20  43      0.679588
  21  22      0.223563
  21  23      0.791135
  21  24      0.001520
  21  26      0.169784
  21  27      0.314190
  21  28      0.039654
  21  29      0.001560
  21  30      0.044020
  21  33      0.033447
  21  34      0.090997
  21  39      0.000006
  21  40      0.000013
  21  41      0.000012
  21  42      0.000011
  21  43      3.510089
  22  22      0.005978
  22  23      0.018257
  22  27      0.174550
  22  28      0.007931
  22  33      0.000743
  22  34      0.015166
  22  39      0.000001
  22  40      0.000001
  22  41      0.000001
  22  42      0.000001
  22  43      0.255771
  23  22      0.186501
  23  23      0.578137
  23  24      0.002280
  23  27      0.174550
  23  28      0.023792
  23  29      0.001560
  23  33      0.018581
  23  34      0.030332
  23  39      0.000002
  23  40      0.000012
  23  41      0.000005
  23  42      0.000005
  23  43      1.416797
  24  23      0.060857
  24  24      0.008360
  24  28      0.043619
  24  29      0.001560
  24  34      0.030332
  24  35      0.000140
  24  41      0.000001
  24  43      0.159130
  25  23      0.006086
  25  34      0.003033
  25  43      0.009881
  26  22      0.050212
  26  23      0.212998
  26  27      3.491003
  26  28      0.721699
  26  33      0.033447
  26  34      0.094030
  26  36      0.002231
  26  37      0.000025
  26  39      0.000020
  26  40      0.000059
  26  41      0.000032
  26  42      0.000037
  26  43      5.090613
  27  27      1.640771
  27  28      0.154650
  27  33      0.006318
  27  34      0.831108
  27  35      0.042572
  27  36      0.000623
  27  37      0.000006
  27  38      0.000094
  27  39      0.000016
  27  41      0.000014
  27  42      0.000015
  27  43     11.273040
  28  27      0.349100
  28  28      0.007931
  28  33      0.022298
  28  34      0.303324
  28  35      0.061057
  28  36      0.009856
  28  37      0.000006
  28  43      0.832896
  29  22      0.004782
  29  23      0.121713
  29  27      0.069820
  29  28      0.015862
  29  33      0.007804
  29  34      0.009100
  29  39      0.000001
  29  40      0.000002
  29  41      0.000002
  29  42      0.000001
  29  43      0.394914
  30  22      0.005978
  30  23      0.048685
  30  27      0.034910
  30  28      0.015862
  30  33      0.000372
  30  34      0.009100
  30  39      0.000001
  30  41      0.000002
  30  42      0.000002
  30  43      0.136630
  31  27      0.349100
  31  28      0.019827
  31  34      0.248726
  31  37      0.000003
  31  43      3.779672
  32  27      0.174550
  32  28      0.047585
  32  34      0.181994
  32  35      0.009803
  32  37      0.000003
  32  43      0.520519
  33  27      0.034910
  33  34      0.003033
  33  43      0.047257
  34  34      0.057632
  34  35      0.001260
  34  43      0.717316
  35  34      0.006066
  35  35      0.001342
  35  43      0.048592
  36  27      0.013964
  36  33      0.001672
  36  34      0.024266
  36  35      0.009383
  36  43      0.054473
  37  43      0.000408
  38  43      0.000340
  39  43      0.000068
  40  43      0.000068
  41  43      0.000068
  42  43      0.000068
  43   8    177.937500
  43   9      0.751004
  43  10      1.307961
  43  11      0.208464
  43  12     12.319050
  43  13      0.568400
  43  14     24.935430
  43  15    106.507700
  43  16      0.187000
  43  17      0.092000
  43  18      0.072000
  43  19      7.320000
  43  20      1.655849
  43  21      8.700001
  43  22      0.436366
  43  23      1.015695
  43  24      0.133000
  43  25      0.038000
  43  26     12.127440
  43  27     11.031570
  43  28      0.971517
  43  29      1.418354
  43  30      0.503083
  43  31     14.152320
  43  33      0.001487
  43  34      0.157729
  43  38      0.000004

*vector bio-masses / mondego
*vertices 46
     0.336000
     1.800000
     0.372700
   204.836500
     7.695000
    16.080000
     0.348000
    54.750000
     0.109221
     0.236000
     0.071785
     2.488690
     0.056000
     3.259500
     5.220900
     0.022000
     0.008000
     0.006000
     0.610000
     0.127300
     0.600000
     0.052000
     0.354600
     0.040000
     0.002500
     0.865750
     1.089780
     0.132200
     0.130000
     0.019290
     1.684800
     0.335100
     0.060000
     0.314000
     0.020000
     0.030517
     0.006000
     0.005000
     0.001000
     0.001000
     0.001000
     0.001000
   527.305700
     0.000000
     0.000000
     0.000000
