# Supplementary material for: Using arborescences to estimate hierarchicalness in directed complex networks
Source: PLoS One. 2018 Jan 30;13(1):e0190825. doi: 10.1371/journal.pone.0190825 (PMC5790222; doi:10.1371/journal.pone.0190825)
Supplement: S1 File — The ZIP file contains the data and code necessary to reproduce the figures and tables in the paper, along with an implementation of all the hierarchy methods discussed. The file contains a README file for a deeper explanation on how to use the provided material. (ZIP) [file pone.0190825.s001.zip › 06_agony/03_table1/Narragan.paj]

% Web 42 Narragansett Bay Model, Aug 1994. (mgC/m2/year) 0
% from datall.zip from http://www.cbl.cees.edu/~ulan/ntwk/network.html
% Monaco, M.E. and R.E. Ulanowicz. 1997. Comparative ecosystem trophic
% structure of three U.S. Mid-Atlantic estuaries.  Mar. Ecol. Prog. Ser.
% 161:239-254.
% transformed from SCOR format by Scor2net 14.7.2003
*partition ECO types / Narragansett
*vertices 35
1
1
1
1
1
1
1
1
1
1
1
1
1
1
1
1
1
1
1
1
1
1
1
1
1
1
1
1
1
1
1
2
3
4
5

*network Narragansett
*vertices 35
   1 "Bluefish"
   2 "Striped Bass"
   3 "Winter Flounder"
   4 "Windowpane"
   5 "Scup"
   6 "Tautog"
   7 "Dogfish"
   8 "Skates"
   9 "Longfin Squid"
  10 "Butterfish"
  11 "Menhaden"
  12 "Bay Anchovy"
  13 "Atl Silversides"
  14 "Mummichog"
  15 "Hard Clam"
  16 "Cancer Crabs"
  17 "Am. Lobster"
  18 "Softshell Clam"
  19 "Ben Macrofauna"
  20 "Ben Meiofauna"
  21 "Shrimp(Pal,Crg)"
  22 "Ctenophores"
  23 "Fish Larvae"
  24 "Mesozooplankton"
  25 "Microzooplankto"
  26 "Hetero Microflag"
  27 "Pelag Bacteria"
  28 "SusPoc Bacteria"
  29 "SedPOC Bacteria"
  30 "Benthic Alage"
  31 "Phytoplankton"
  32 "Detritus"
  33 "Input"
  34 "Output"
  35 "Respiration"
*arcs
  33  30 144760.00000
  33  31 544635.60000
  33  32   4450.00000
   1  34     42.00000
   2  34     42.00000
   3  34     66.00000
   4  34      3.77000
   5  34    116.30000
   6  34      3.94000
   7  34      0.51000
   8  34      6.66000
   9  34      8.36000
  10  34      8.68000
  11  34     11.00000
  12  34      0.00300
  13  34     14.70000
  14  34     14.70000
  15  34     61.60000
  16  34      1.52000
  17  34     70.00000
  18  34      0.15600
  22  34     24.34000
  23  34      3.84000
  24  34    347.40000
  25  34     83.26000
  26  34     20.70000
  27  34    230.00000
  28  34     46.00000
  29  34    138.00000
  31  34    874.00000
  32  34  75594.63000
   1  35    321.26490
   2  35     98.13600
   3  35    391.87000
   4  35    106.33000
   5  35    504.00000
   6  35    475.65000
   7  35    163.80000
   8  35    455.00000
   9  35    166.32000
  10  35    368.00000
  11  35    406.00000
  12  35    112.00000
  13  35    874.80000
  14  35   1200.00000
  15  35   2952.00000
  16  35   1768.50000
  17  35    470.40000
  18  35   1073.60000
  19  35  15164.00000
  20  35  35796.00000
  21  35  19600.00000
  22  35   1484.00000
  23  35    136.94000
  24  35 111773.30000
  25  35  19548.00000
  26  35  49409.99000
  27  35  20000.00000
  28  35  11500.00000
  29  35  33360.00000
  30  35  51700.00000
  31  35 234852.00000
   1  32    305.00380
   2   1     20.04806
   2   7     10.92000
   2  32     57.31594
   3   2      6.85260
   3   7     10.92000
   3  32    120.35740
   4   7     10.92000
   4  32     33.98000
   5   2      9.13680
   5  32    170.56320
   6   1     60.14418
   6   2     11.42100
   6   7      6.55200
   6  32    197.29280
   7  32     54.09000
   8   7     10.92000
   8  32    177.42000
   9   1     46.77881
   9   7     10.92000
   9   9     15.62000
   9  32     64.40119
  10   1    167.06720
  10   2     57.10500
  10   7     43.68000
  10   9     71.85200
  10  32    387.61580
  11   1    233.89400
  11   2     22.84200
  11   9     15.62000
  11  32    180.64400
  12   1     33.41343
  12   2     27.41040
  12   9     15.62000
  12  32     51.55317
  13   1     33.41343
  13   2     11.42100
  13   9     21.86800
  13  16    137.55000
  13  17     43.20000
  13  32    294.04760
  14   1     40.09612
  14   2     20.55780
  14   3     59.60000
  14   7      4.36800
  14  16    137.55000
  14  17     43.20000
  14  32    479.92810
  15   2     22.84200
  15   3     11.92000
  15  32   1391.63800
  16   1     33.41343
  16   2     22.84200
  16   3     17.88000
  16   5     80.00000
  16   7     21.84000
  16   8     65.00000
  16  17    172.80000
  16  32    567.20460
  17   6    113.25000
  17  32    210.35000
  18  16    137.55000
  18  17     43.20000
  18  32    697.49400
  19   2     15.98940
  19   3    357.60000
  19   4     20.15000
  19   5    480.00000
  19   6    453.00000
  19   7     21.84000
  19   8    390.00000
  19  14    400.00000
  19  16    687.75000
  19  17    302.40000
  19  32  17387.27000
  20   4      9.30000
  20   5     80.00000
  20  16    550.20000
  20  19   3568.00000
  20  21   4200.00000
  20  32  12796.50000
  21   3    149.00000
  21   4    125.55000
  21   5    160.00000
  21   6    188.75000
  21   7     21.84000
  21   8    195.00000
  21   9    171.82000
  21  10    607.20000
  21  14    400.00000
  21  16    550.20000
  21  17    259.20000
  21  19   3568.00000
  21  32  16003.44000
  22   7     43.68000
  22  10    220.80000
  22  32   1407.18000
  23  22    318.00000
  23  32    159.12000
  24  10    165.60000
  24  12    216.00000
  24  13   1287.90000
  24  14    800.00000
  24  15    444.00000
  24  19   7136.00000
  24  20   5700.00000
  24  21   8400.00000
  24  22   2544.00000
  24  23    247.16000
  24  24  21146.30000
  24  32  51255.34000
  25  15    444.00000
  25  18    390.40000
  25  20   5700.00000
  25  22    318.00000
  25  23     61.79000
  25  24  21146.30000
  25  32  17468.25000
  26  25  26064.00000
  26  32  77505.30000
  27  25  13032.00000
  27  26  91800.00000
  27  32 274938.00000
  28  26  22950.00000
  28  32  45504.00000
  29  26  22950.00000
  29  32 691152.00000
  30  14    200.00000
  30  15    888.00000
  30  19   3568.00000
  30  24  21146.30000
  30  32  67257.70000
  31  10    110.40000
  31  11    783.00000
  31  13    143.10000
  31  15   2220.00000
  31  18   1561.60000
  31  19  10704.00000
  31  20  11400.00000
  31  21  12600.00000
  31  23    308.95000
  31  24 126877.80000
  31  25  13032.00000
  31  32 129389.10000
  32  11     87.00000
  32  12     24.00000
  32  14    200.00000
  32  15    444.00000
  32  16    550.20000
  32  19   7136.00000
  32  20  34200.00000
  32  21  16800.00000
  32  24  21146.30000
  32  25  13032.00000
  32  26  15300.00000
  32  27 400000.00000
  32  28  80000.00000
  32  29 747600.00000

*vector bio-masses / Narragansett
*vertices 35
   251.00
   141.00
   149.00
    31.00
   160.00
   151.00
    84.00
   130.00
    44.00
   184.00
   145.00
    40.00
   135.00
   200.00
   300.00
   393.00
   120.00
   244.00
  4460.00
  1140.00
  1400.00
   106.00
    16.70
  1510.45
   362.00
    90.00
  1000.00
   200.00
   600.00
   330.00
  3800.00
253400.00
     0.00
     0.00
     0.00
