# Supplementary material for: Using arborescences to estimate hierarchicalness in directed complex networks
Source: PLoS One. 2018 Jan 30;13(1):e0190825. doi: 10.1371/journal.pone.0190825 (PMC5790222; doi:10.1371/journal.pone.0190825)
Supplement: S1 File — The ZIP file contains the data and code necessary to reproduce the figures and tables in the paper, along with an implementation of all the hierarchy methods discussed. The file contains a README file for a deeper explanation on how to use the provided material. (ZIP) [file pone.0190825.s001.zip › 06_agony/03_table1/Rhode.paj]

% Web 32 Rhode River Watershed - Water Budget 3/81 - 2/82; D. Correll Et Al.
% from datall.zip from http://www.cbl.cees.edu/~ulan/ntwk/network.html
% Water exchanges in the Rhode River Watershed, Anne Arundel County, Maryland USA.
% Correll, D. (Unpublished manuscript) Smithsonian Institute, Chesapeake
% Bay Center for Environmental Research, Edgewater, Maryland 21037-0028 USA.
% transformed from SCOR format by Scor2net 15.7.2003
*partition ECO types / Rhode
*vertices 20
2
2
2
2
2
2
2
2
2
2
2
2
2
2
2
2
2
3
4
5

*network Rhode
*vertices 20
   1 "crop land"
   2 "pasture land"
   3 "upland forest"
   4 "riparian forest adj. crop"
   5 "riparian forest adj. past"
   6 "riparian forest adj. upla"
   7 "flooded swamp forest"
   8 "herbaceous wetland"
   9 "floodplain forest"
  10 "main fork"
  11 "low marsh adj. north fork"
  12 "low marsh adj. main fork"
  13 "north fork"
  14 "muddy creek"
  15 "mud flat"
  16 "high marsh"
  17 "low marsh adj. muddy cree"
  18 "Input"
  19 "Output"
  20 "Respiration"
*arcs
  18   1  83170.0
  18   2  20040.0
  18   3   6630.0
  18   4   5170.0
  18   5   2800.0
  18   6   4850.0
  18   7     67.0
  18   8     67.0
  18   9    660.0
  18  11     44.5
  18  12     12.1
  18  14     30.0
  18  15  43850.0
  18  16    391.0
  18  17    172.0
   1  19  44900.0
   2  19   9120.0
  15  19  44500.0
   1   4  20500.0
   2   5    460.0
   3   6    540.0
   4   7   3520.0
   4  10     33.7
   4  13   1080.0
   4  15    179.0
   5   7    282.0
   5  13    378.0
   5  15      1.0
   6   7    269.0
   6  10     17.6
   6  13    413.0
   6  14     83.8
   6  15    130.0
   7   8    630.0
   7   9    100.0
   7  10   2880.0
   8  10    700.0
   9  10     30.0
  10   8    317.0
  10  12    609.0
  10  14   4000.0
  11  13   2200.0
  12  10    601.0
  13  11   2230.0
  13  14   2500.0
  14  10    650.0
  14  13    600.0
  14  15   8000.0
  14  17   8670.0
  15  14   2800.0
  15  16   8760.0
  16  15   9600.0
  17  14   8550.0

*vector bio-masses / Rhode
*vertices 20
     1.0
     1.0
     1.0
     1.0
     1.0
     1.0
     1.0
     1.0
     1.0
     1.0
     1.0
     1.0
     1.0
     1.0
     1.0
     1.0
     1.0
     0.0
     0.0
     0.0
