# Supplementary material for: Using arborescences to estimate hierarchicalness in directed complex networks
Source: PLoS One. 2018 Jan 30;13(1):e0190825. doi: 10.1371/journal.pone.0190825 (PMC5790222; doi:10.1371/journal.pone.0190825)
Supplement: S1 File — The ZIP file contains the data and code necessary to reproduce the figures and tables in the paper, along with an implementation of all the hierarchy methods discussed. The file contains a README file for a deeper explanation on how to use the provided material. (ZIP) [file pone.0190825.s001.zip › 06_agony/03_table1/StMarks.paj]

% Web 43 St. Marks River (Florida) Flow network janfeb.dat;mgC/m2 day   6
% from datall.zip from http://www.cbl.cees.edu/~ulan/ntwk/network.html
% St Marks River (Florida) Estuary
% Baird, D., J. Luczkovich and R. R. Christian. 1998. Assessment of
% spatial and temporal variability in ecosystem attributes of the St
% Marks National Wildlife Refuge, Apalachee Bay, Florida.   Estuarine,
% Coastal, and Shelf Science 47: 329-349.
% <http://drjoe.biology.ecu.edu/stmarks/stmarks.htm>.
% transformed from SCOR format by Scor2net 15.7.2003
*partition ECO types / StMarks
*vertices 54
1
1
1
1
1
1
1
1
1
1
1
1
1
1
1
1
1
1
1
1
1
1
1
1
1
1
1
1
1
1
1
1
1
1
1
1
1
1
1
1
1
1
1
1
1
1
1
1
2
2
2
3
4
5

*network StMarks
*vertices 54
   1 "Phytoplankton"
   2 "Halodule"
   3 "Micro-epiphytes"
   4 "Macro-epiphytes"
   5 "Benthic algae"
   6 "Bacterio plankton"
   7 "Micro protozoa"
   8 "Zooplankton"
   9 "Epiphyte-graz amphipods"
  10 "suspension-feed molluscs"
  11 "Suspension-feed polychts"
  12 "Benthic bact"
  13 "Microfauna"
  14 "Meiofauna"
  15 "Deposit feed amphipods"
  16 "Detritus feed crust."
  17 "Hermit crab"
  18 "Spider crab"
  19 "Omnivorous crabs"
  20 "Blue crab"
  21 "Isopod"
  22 "Brittle stars"
  23 "Herbivorous shrimp"
  24 "Predatory shrimp"
  25 "Deposit-feed gastropod"
  26 "Deposit-feed polycht"
  27 "Predatory polycht"
  28 "Predatory gastropod"
  29 "Epiphyte-graz gastropod"
  30 "Other gastropods"
  31 "Catfish & stingrays"
  32 "Tongue fish"
  33 "Gulf flound & needle fish"
  34 "Southrn hake & sea robins"
  35 "Atl. silverside & bay anc"
  36 "Gobies & blennies"
  37 "Pinfish"
  38 "Spot"
  39 "Pipefish & seahorses"
  40 "Sheepshead minnow"
  41 "Red Drum"
  42 "Killifish"
  43 "Herbivorous ducks"
  44 "Benthos-eating birds"
  45 "Fish-eating birds"
  46 "Fish & crust. eating bird"
  47 "Gulls"
  48 "Raptors"
  49 "DOC"
  50 "Suspended POC"
  51 "Sediment POC"
  52 "Input"
  53 "Output"
  54 "Respiration"
*arcs
  52   1     28.3100000
  52   2     41.5200000
  52   3    265.0300000
  52   4      4.5200000
  52   5    169.9500000
  52   8      0.6930000
  52   9      2.2840000
  52  10      1.3880000
  52  11      0.1840000
  52  12     44.9830000
  52  13      1.3300000
  52  15      0.0640000
  52  23      1.1070000
  52  25      8.2090000
  52  26      1.8250000
  52  27      0.4290000
  52  30      0.6640000
  52  31      8.5000000
  52  33      0.1730000
  52  34      0.0840000
  52  38      2.1590000
  52  40      0.0990000
  52  42      0.0880000
  52  45      2.4400000
  52  46      0.1050000
  52  47      1.0800000
  52  48      0.0850000
  37  53      0.0180000
  41  53      0.0700001
  43  53      0.0210000
  44  53      0.0720001
  45  53      0.6200001
  46  53      0.0360000
  47  53      0.2700001
  48  53      0.0450000
  49  53     37.0100000
  50  53     13.6920000
  51  53     68.4773500
   1  54     12.3100000
   2  54     20.7700000
   3  54    115.2300000
   4  54      1.9700000
   5  54     62.9500000
   6  54     15.4900000
   7  54      6.4200000
   8  54      0.3399999
   9  54      6.2600070
  10  54      2.1000000
  11  54      0.2400000
  12  54     89.8003500
  13  54      4.9200130
  14  54     43.8601200
  15  54      6.8300180
  16  54      0.3700009
  17  54     12.7300300
  18  54      2.3000000
  19  54     13.4400300
  20  54      0.9600008
  21  54      9.2100000
  22  54      4.6900120
  23  54      0.8699999
  24  54      1.6700020
  25  54     10.9800200
  26  54      0.7500010
  27  54      3.6900080
  28  54      4.8400050
  29  54      0.0700000
  30  54      0.3000000
  31  54      3.0900010
  32  54      0.2600003
  33  54      0.6400005
  34  54      0.0760000
  35  54      0.3300003
  36  54      0.0300001
  37  54      0.7600012
  38  54      1.0600010
  39  54      0.1300002
  40  54      0.2300001
  41  54      0.2100002
  42  54      0.0300000
  43  54      0.0370000
  44  54      0.3200005
  45  54      2.1700000
  46  54      0.1330000
  47  54      0.9600002
  48  54      0.1450000
   1   7      6.8800000
   1   8      0.7099999
   1  10      2.8300000
   1  11      1.4500000
   1  49      4.0000000
   1  50      0.1300000
   2   9      1.1500000
   2  18      3.2800000
   2  19      5.3900000
   2  21      6.9100000
   2  23      1.5500000
   2  24      0.0300000
   2  31      0.1000000
   2  43      0.0420000
   2  49      0.4200000
   2  51      1.8780000
   3   9      3.4200000
   3  18      0.1800000
   3  19      1.0800000
   3  21      6.9000000
   3  23      0.0800000
   3  24      0.2000000
   3  29      0.2400000
   3  30      0.4800000
   3  40      0.5750000
   3  49     37.4500000
   3  51     99.1950000
   4  42      0.0450000
   4  43      0.0020000
   4  49      0.6400000
   4  51      1.8630000
   5   9      3.4200000
   5  13      2.7000000
   5  14     24.2400000
   5  15      3.8900000
   5  16      0.2100000
   5  17     10.1600000
   5  18      0.1800000
   5  22      5.1800000
   5  25     10.9400000
   5  26      0.4400000
   5  35      0.0500000
   5  37      0.4600000
   5  38      0.6500000
   5  39      0.0080000
   5  40      0.0500000
   5  49     26.7500000
   5  51     17.6720000
   6   7      6.8800000
   6   8      0.0500000
   6  10      0.5000000
   6  50      9.3300000
   7   7      0.6399999
   7   8      0.0300000
   7  10      0.2100000
   7  50      8.6999990
   8  11      0.1999999
   8  33      0.3399999
   8  34      0.0020000
   8  36      0.0050000
   8  37      0.3199999
   8  38      0.0600000
   8  39      0.0080000
   8  40      0.0070000
   8  42      0.0010000
   8  50      0.1999999
   9  19      1.5100020
   9  24      0.4700005
   9  27      0.2700003
   9  32      0.9200009
   9  35      0.2100002
   9  36      0.0100000
   9  37      0.1200001
   9  38      0.2900003
   9  39      0.1080001
   9  40      0.0140000
   9  41      0.0790001
   9  42      0.0030000
   9  50      3.4300040
  10  20      0.1500000
  10  24      0.1300000
  10  27      0.2700000
  10  28      1.2000000
  10  36      0.0050000
  10  43      0.0010000
  10  44      0.0120000
  10  51      1.0600000
  11  19      0.2200000
  11  24      0.0300000
  11  35      0.0100000
  11  44      0.0040000
  11  51      1.3300000
  12   9      3.4200130
  12  13     10.1300400
  12  14     65.9402500
  12  15      6.0400240
  12  16      0.3200012
  12  17     10.1600400
  12  19      8.6200330
  12  22      8.4000320
  12  24      0.1000004
  12  25     11.4000400
  12  26      0.9400036
  12  27      0.8100032
  12  37      0.0400002
  12  40      0.0500002
  12  42      0.0130001
  12  51     31.5001200
  13  13      0.6800019
  13  14      3.8800110
  13  15      0.3100008
  13  16      0.0200001
  13  17      0.2100006
  13  22      0.4200011
  13  25      0.2300006
  13  26      0.0300001
  13  27      0.0900003
  13  51      4.0500120
  14  14      2.9100070
  14  17      0.7500020
  14  24      0.0700002
  14  25      0.2300006
  14  26      0.3300009
  14  27      4.3100110
  14  33      0.1000003
  14  36      0.0300001
  14  37      0.8500022
  14  38      1.2900030
  14  39      0.1600004
  14  40      0.0070000
  14  42      0.0070000
  14  51     42.0661100
  15  19      0.6500018
  15  24      0.2400006
  15  27      0.0900002
  15  32      0.4800013
  15  35      0.1200003
  15  36      0.0100000
  15  37      0.0600002
  15  38      0.1300003
  15  39      0.0520001
  15  40      0.0670002
  15  41      0.0430001
  15  42      0.0020000
  15  51      1.5300040
  16  51      0.1800004
  17  19      1.0800020
  17  20      0.5200011
  17  31      0.2900006
  17  34      0.0020000
  17  41      0.0610001
  17  44      0.0320001
  17  46      0.0050000
  17  47      0.0600001
  17  51      6.5000140
  18  20      0.5000001
  18  47      0.0400000
  18  51      0.8000001
  19  20      0.0100000
  19  24      0.1000002
  19  31      0.1000002
  19  36      0.0100000
  19  41      0.0610001
  19  44      0.0080000
  19  46      0.0010000
  19  47      0.0100000
  19  51      7.8300160
  20  47      0.0100000
  20  51      0.5100004
  21  36      0.0100000
  21  39      0.0400000
  21  51      4.5500000
  22  35      0.0400001
  22  51      9.2700230
  23  20      0.1200000
  23  24      0.7100000
  23  31      0.1000000
  23  34      0.1160000
  23  35      0.1300000
  23  38      0.1600000
  23  39      0.0120000
  23  41      0.0490000
  23  51      0.4700000
  24  20      0.1800002
  24  41      0.0730001
  24  46      0.0020000
  24  47      0.0100000
  24  51      1.4250020
  25  19      1.9400030
  25  24      0.2400004
  25  27      2.3300030
  25  28      6.1000090
  25  43      0.0130000
  25  44      0.2960005
  25  51      9.1100130
  26  19      0.4300006
  26  24      0.4000005
  26  27      0.7200010
  26  31      0.1000001
  26  35      0.0500001
  26  37      0.0600001
  26  38      0.2900004
  26  39      0.0040000
  26  41      0.0550001
  26  44      0.0160000
  26  51      0.6900009
  27  19      0.6500013
  27  24      0.6400014
  27  31      0.2000004
  27  35      0.0800002
  27  37      0.1000002
  27  38      0.3600008
  27  39      0.0080000
  27  41      0.0670001
  27  44      0.0240001
  27  51      3.5900080
  28  34      0.0830001
  28  51      4.3070040
  29  44      0.0040000
  29  51      0.1660000
  30  27      0.0900000
  30  28      0.6499999
  30  44      0.0040000
  30  51      0.1000000
  31  48      0.0720000
  31  51      6.4280020
  32  51      1.1400020
  33  28      0.1800002
  33  45      0.0500000
  33  48      0.0230000
  33  51      0.9700008
  34  28      0.0900000
  34  46      0.0050000
  34  51      0.1160000
  35  28      0.0900001
  35  46      0.0050000
  35  47      0.0100000
  35  51      0.4950005
  36  46      0.0010000
  36  51      0.0490001
  37  33      0.0700001
  37  42      0.0010000
  37  46      0.0010000
  37  51      1.1600020
  38  28      0.6500006
  38  31      0.2000002
  38  33      1.1800010
  38  35      0.2400002
  38  41      0.0790001
  38  42      0.0090000
  38  45      0.3000003
  38  46      0.0310000
  38  51      1.6400020
  39  51      0.2700005
  40  28      0.1800001
  40  41      0.0370000
  40  46      0.0100000
  40  47      0.0100000
  40  48      0.0020000
  40  51      0.4000002
  41  51      0.3300004
  42  28      0.0900001
  42  41      0.0060000
  42  46      0.0030000
  42  51      0.0400000
  44  48      0.0080000
  49   6     32.2500000
  50   7      1.6000000
  50  51      6.4980010
  51  12    202.7010000

*vector bio-masses / StMarks
*vertices 54
    71.0999900
  4963.0000000
   230.9000000
    94.5800000
  1073.5000000
    10.8900000
     6.4200000
     2.7799990
    71.5000800
    41.5000000
     7.4599990
   262.2510000
    90.1302500
  1062.3830000
    34.4100900
     2.5100060
   248.0105000
    37.0200000
   226.9205000
    14.3300100
    64.5300000
   375.0009000
    28.3200000
    57.4900700
  1102.7620000
    54.6300700
   296.6806000
   437.9904000
     6.8100000
    19.8200000
   352.7301000
     2.4100030
    59.0200500
     8.9600020
    11.2500100
     0.8100013
     2.6000040
    89.0300900
     2.3500040
     8.3900040
    35.3600400
     2.2600010
     0.3500001
     1.8900030
    36.9300100
     1.1700000
     7.1700020
     1.8500010
  4082.5000000
   669.7501000
364501.8000000
     0.0000000
     0.0000000
     0.0000000
