# Supplementary material for: Using arborescences to estimate hierarchicalness in directed complex networks
Source: PLoS One. 2018 Jan 30;13(1):e0190825. doi: 10.1371/journal.pone.0190825 (PMC5790222; doi:10.1371/journal.pone.0190825)
Supplement: S1 File — The ZIP file contains the data and code necessary to reproduce the figures and tables in the paper, along with an implementation of all the hierarchy methods discussed. The file contains a README file for a deeper explanation on how to use the provided material. (ZIP) [file pone.0190825.s001.zip › 06_agony/03_table1/ag2_cm_distr]

0.2436
0.2412
0.2324
0.2390
0.2451
0.2372
0.2408
0.2418
0.2421
0.2421
0.2410
0.2401
0.2352
0.2446
0.2435
0.2406
0.2440
0.2437
0.2387
0.2365
0.2458
0.2427
0.2421
0.2428
0.2407
0.2393
0.2435
0.2450
0.2442
0.2394
0.2395
0.2425
0.2489
0.2404
0.2460
0.2406
0.2367
0.2419
0.2413
0.2462
0.2433
0.2409
0.2410
0.2380
0.2331
0.2422
0.2439
0.2406
0.2400
0.2394
0.2460
0.2416
0.2445
0.2438
0.2435
0.2399
0.2359
0.2437
0.2411
0.2390
0.2436
0.2406
0.2475
0.2393
0.2397
0.2440
0.2381
0.2391
0.2389
0.2377
0.2409
0.2440
0.2408
0.2400
0.2378
0.2402
0.2426
0.2413
0.2420
0.2442
0.2444
0.2438
0.2430
0.2432
0.2417
0.2386
0.2447
0.2434
0.2462
0.2446
0.2412
0.2457
0.2402
0.2377
0.2396
0.2415
0.2406
0.2398
0.2395
0.2371
0.2451
0.2397
0.2420
0.2397
0.2387
0.2421
0.2448
0.2426
0.2430
0.2423
0.2425
0.2419
0.2393
0.2423
0.2390
0.2443
0.2470
0.2436
0.2411
0.2432
0.2432
0.2420
0.2401
0.2434
0.2405
0.2400
0.2364
0.2393
0.2407
0.2412
0.2424
0.2437
0.2394
0.2421
0.2392
0.2447
0.2423
0.2425
0.2438
0.2405
0.2394
0.2434
0.2398
0.2446
0.2369
0.2395
0.2363
0.2405
0.2433
0.2447
0.2439
0.2412
0.2406
0.2469
0.2415
0.2440
0.2399
0.2391
0.2399
0.2421
0.2398
0.2412
0.2366
0.2439
0.2380
0.2480
0.2435
0.2380
0.2357
0.2356
0.2391
0.2385
0.2432
0.2431
0.2406
0.2429
0.2424
0.2415
0.2422
0.2454
0.2446
0.2394
0.2400
0.2399
0.2395
0.2395
0.2413
0.2406
0.2385
0.2453
0.2463
0.2379
0.2412
0.2405
0.2426
0.2374
0.2398
0.2423
0.2391
0.2413
0.2409
0.2406
0.2401
0.2397
0.2409
0.2380
0.2412
0.2410
0.2399
0.2423
0.2373
0.2427
0.2400
0.2410
0.2441
0.2447
0.2402
0.2410
0.2371
0.2434
0.2395
0.2430
0.2400
0.2425
0.2380
0.2433
0.2404
0.2417
0.2416
0.2421
0.2406
0.2446
0.2404
0.2402
0.2361
0.2418
0.2396
0.2392
0.2365
0.2424
0.2393
0.2380
0.2426
0.2412
0.2406
0.2420
0.2428
0.2410
0.2377
0.2398
0.2378
0.2388
0.2357
0.2436
0.2408
0.2401
0.2389
0.2427
0.2356
0.2436
0.2475
0.2399
0.2415
0.2438
0.2379
0.2446
0.2394
0.2407
0.2435
0.2437
0.2404
0.2462
0.2423
0.2443
0.2385
0.2381
0.2394
0.2393
0.2406
0.2479
0.2415
0.2390
0.2417
0.2436
0.2411
0.2416
0.2405
0.2400
0.2412
0.2389
0.2403
0.2374
0.2405
0.2369
0.2403
0.2411
0.2378
0.2368
0.2440
0.2416
0.2459
0.2402
0.2451
0.2414
0.2451
0.2405
0.2404
0.2378
0.2452
0.2443
0.2413
0.2412
0.2382
0.2354
0.2403
0.2414
0.2415
0.2388
0.2403
0.2440
0.2403
0.2391
0.2444
0.2389
0.2408
0.2431
0.2433
0.2393
0.2424
0.2425
0.2396
0.2465
0.2425
0.2359
0.2470
0.2391
0.2408
0.2384
0.2376
0.2450
0.2387
0.2389
0.2443
0.2416
0.2397
0.2357
0.2401
0.2395
0.2480
0.2336
0.2387
0.2423
0.2391
0.2371
0.2409
0.2399
0.2378
0.2421
0.2428
0.2352
0.2369
0.2433
0.2420
0.2478
0.2403
0.2430
0.2447
0.2414
0.2402
0.2409
0.2422
0.2399
0.2424
0.2368
0.2425
0.2457
0.2454
0.2438
0.2393
0.2365
0.2379
0.2406
0.2436
0.2408
0.2426
0.2405
0.2378
0.2393
0.2498
0.2381
0.2381
0.2399
0.2411
0.2421
0.2455
0.2442
0.2451
0.2403
0.2388
0.2412
0.2398
0.2393
0.2462
0.2382
0.2434
0.2396
0.2430
0.2400
0.2432
0.2388
0.2374
0.2438
0.2412
0.2420
0.2358
0.2387
0.2471
0.2444
0.2395
0.2404
0.2433
0.2453
0.2397
0.2449
0.2383
0.2398
0.2391
0.2381
0.2397
0.2404
0.2422
0.2375
0.2447
0.2395
0.2441
0.2386
0.2382
0.2432
0.2427
0.2431
0.2438
0.2396
0.2420
0.2405
0.2374
0.2433
0.2452
0.2382
0.2408
0.2404
0.2416
0.2427
0.2384
0.2413
0.2418
0.2413
0.2374
0.2425
0.2438
0.2398
0.2408
0.2429
0.2426
0.2411
0.2429
0.2479
0.2395
0.2394
0.2421
0.2422
0.2401
0.2456
0.2447
0.2403
0.2396
0.2417
0.2430
0.2395
0.2406
0.2421
0.2388
0.2457
0.2410
0.2441
0.2379
0.2468
0.2421
0.2440
0.2437
0.2405
0.2352
0.2377
0.2423
0.2440
0.2393
0.2452
0.2444
0.2387
0.2445
0.2397
0.2367
0.2399
0.2436
0.2376
0.2414
0.2381
0.2447
0.2393
0.2418
0.2455
0.2427
0.2342
0.2423
0.2427
0.2418
0.2427
0.2433
0.2385
0.2455
0.2404
0.2430
0.2355
0.2409
0.2412
0.2407
0.2421
0.2442
0.2398
0.2448
0.2430
0.2332
0.2380
0.2400
0.2464
0.2420
0.2420
0.2418
0.2364
0.2412
0.2429
0.2363
0.2411
0.2342
0.2433
0.2427
0.2362
0.2371
0.2443
0.2412
0.2387
0.2365
0.2365
0.2443
0.2385
0.2421
0.2369
0.2405
0.2402
0.2434
0.2407
0.2415
0.2450
0.2405
0.2413
0.2403
0.2382
0.2412
0.2430
0.2390
0.2374
0.2429
0.2399
0.2410
0.2401
0.2429
0.2385
0.2417
0.2425
0.2416
0.2398
0.2455
0.2374
0.2402
0.2399
0.2376
0.2429
0.2365
0.2416
0.2449
0.2400
0.2398
0.2312
0.2387
0.2399
0.2397
0.2415
0.2414
0.2405
0.2366
0.2384
0.2411
0.2380
0.2446
0.2404
0.2404
0.2384
0.2399
0.2440
0.2393
0.2447
0.2400
0.2393
0.2419
0.2392
0.2383
0.2391
0.2419
0.2444
0.2387
0.2449
0.2415
0.2388
0.2457
0.2386
0.2370
0.2432
0.2445
0.2429
0.2441
0.2424
0.2394
0.2397
0.2375
0.2414
0.2365
0.2403
0.2389
0.2414
0.2448
0.2428
0.2410
0.2390
0.2378
0.2465
0.2372
0.2441
0.2407
0.2341
0.2406
0.2381
0.2431
0.2395
0.2377
0.2400
0.2394
0.2398
0.2434
0.2375
0.2409
0.2411
0.2373
0.2423
0.2437
0.2399
0.2427
0.2419
0.2391
0.2416
0.2444
0.2471
0.2435
0.2400
0.2387
0.2452
0.2405
0.2426
0.2472
0.2410
0.2436
0.2400
0.2414
0.2379
0.2384
0.2444
0.2412
0.2410
0.2369
0.2352
0.2404
0.2392
0.2391
0.2377
0.2395
0.2427
0.2438
0.2407
0.2385
0.2422
0.2454
0.2383
0.2418
0.2433
0.2415
0.2448
0.2462
0.2446
0.2464
0.2378
0.2404
0.2439
0.2481
0.2455
0.2360
0.2399
0.2395
0.2429
0.2381
0.2403
0.2413
0.2368
0.2411
0.2403
0.2390
0.2397
0.2403
0.2351
0.2384
0.2413
0.2438
0.2419
0.2401
0.2412
0.2429
0.2411
0.2447
0.2401
0.2416
0.2430
0.2381
0.2398
0.2455
0.2405
0.2417
0.2367
0.2387
0.2381
0.2391
0.2434
0.2421
0.2379
0.2404
0.2431
0.2424
0.2417
0.2376
0.2439
0.2468
0.2439
0.2390
0.2460
0.2396
0.2417
0.2455
0.2395
0.2380
0.2398
0.2418
0.2414
0.2416
0.2417
0.2391
0.2434
0.2397
0.2420
0.2381
0.2439
0.2372
0.2423
0.2421
0.2407
0.2397
0.2420
0.2415
0.2433
0.2443
0.2421
0.2408
0.2436
0.2409
0.2438
0.2438
0.2408
0.2383
0.2410
0.2453
0.2427
0.2406
0.2403
0.2444
0.2427
0.2400
0.2414
0.2399
0.2423
0.2437
0.2394
0.2377
0.2362
0.2373
0.2407
0.2383
0.2416
0.2417
0.2480
0.2411
0.2419
0.2444
0.2383
0.2377
0.2454
0.2386
0.2403
0.2397
0.2380
0.2378
0.2414
0.2408
0.2438
0.2430
0.2401
0.2400
0.2388
0.2442
0.2421
0.2446
0.2421
0.2389
0.2415
0.2400
0.2400
0.2395
0.2404
0.2437
0.2414
0.2468
0.2386
0.2425
0.2407
0.2381
0.2366
0.2371
0.2443
0.2383
0.2398
0.2379
0.2442
0.2398
0.2393
0.2436
0.2396
0.2374
0.2390
0.2410
0.2412
0.2392
0.2428
0.2397
0.2440
0.2387
0.2436
0.2409
0.2385
0.2393
0.2381
0.2461
0.2426
0.2441
0.2435
0.2386
0.2384
0.2407
0.2423
0.2380
0.2431
0.2368
0.2389
0.2432
0.2413
0.2405
0.2405
0.2439
0.2397
0.2425
0.2413
0.2407
0.2409
0.2371
0.2391
0.2396
0.2396
0.2397
0.2390
0.2424
0.2465
0.2397
0.2418
0.2391
0.2405
0.2419
0.2448
0.2450
0.2465
0.2409
0.2398
0.2395
0.2380
0.2394
0.2444
0.2440
0.2476
0.2380
0.2407
0.2387
0.2426
0.2407
0.2393
0.2424
0.2417
0.2405
0.2393
0.2430
0.2445
0.2403
0.2469
0.2394
0.2380
0.2386
0.2429
0.2429
0.2432
0.2431
0.2451
0.2446
0.2367
0.2371
0.2420
0.2405
0.2396
0.2432
0.2384
0.2417
0.2415
0.2420
0.2467
0.2400
0.2427
0.2425
0.2338
0.2438
0.2378
0.2345
0.2400
0.2397
0.2404
0.2444
0.2431
0.2406
0.2397
0.2421
0.2373
0.2396
0.2425
0.2407
0.2426
0.2397
0.2425
0.2355
0.2363
0.2423
0.2399
0.2450
0.2401
0.2430
0.2423
0.2393
0.2399
0.2416
0.2424
0.2412
0.2415
0.2423
0.2443
0.2464
0.2398
0.2438
0.2350
0.2414
0.2392
0.2393
0.2379
