# Supplementary material for: Using arborescences to estimate hierarchicalness in directed complex networks
Source: PLoS One. 2018 Jan 30;13(1):e0190825. doi: 10.1371/journal.pone.0190825 (PMC5790222; doi:10.1371/journal.pone.0190825)
Supplement: S1 File — The ZIP file contains the data and code necessary to reproduce the figures and tables in the paper, along with an implementation of all the hierarchy methods discussed. The file contains a README file for a deeper explanation on how to use the provided material. (ZIP) [file pone.0190825.s001.zip › 06_agony/03_table1/bb_jumps.csv]

src	trg	nij	score
11-9081	11-1021	29	0.849572419481
11-9151	11-1021	66	0.816466504492
11-2031	11-2011	9	0.978320875836
19-3020	11-2011	4	0.913960883967
41-3011	11-2011	6	0.927698574338
17-2081	11-2011	4	0.978705997362
17-2161	11-2011	2	0.98754556964
41-2021	11-2011	4	0.928036104021
43-9081	11-2011	3	0.988442849458
53-3011	11-2011	1	0.955253275912
19-3020	11-2020	54	0.917316964308
41-4010	11-2020	102	0.717448442638
11-9151	11-2031	14	0.915012710092
19-3090	11-2031	3	0.924933860398
27-3031	11-2031	19	0.971376079434
27-3042	11-2031	4	0.951410001048
27-3043	11-2031	5	0.895136043167
29-1071	11-2031	4	0.95367021137
41-9099	11-2031	9	0.918446905299
43-4181	11-2031	4	0.904766429426
27-2012	11-3011	4	0.915437987858
21-2099	11-3011	4	0.932984223292
15-1061	11-3021	73	0.731889814083
13-2011	11-3031	179	0.784005065804
13-2052	11-3031	54	0.823203011222
13-2070	11-3031	56	0.847699720346
13-2099	11-3031	14	0.851860950618
43-4141	11-3031	14	0.927087993552
13-1070	11-3040	115	0.93950683806
17-2151	11-3040	1	0.948579333034
43-4141	11-3040	3	0.909554869761
11-9121	11-3040	3	0.947295599207
53-7041	11-3040	3	0.978579554154
11-9199	11-3051	93	0.695456773391
51-1011	11-3051	38	0.845383886694
51-4021	11-3051	3	0.97729850718
13-1022	11-3061	14	0.912418389386
13-1023	11-3061	20	0.931951749208
43-4151	11-3061	8	0.912312387235
25-4010	11-3061	3	0.913054649161
43-3061	11-3061	2	0.934074497376
49-2096	11-3061	3	0.955561391989
13-1081	11-3071	14	0.943960718422
33-3052	11-3071	2	0.990817593247
51-4033	11-3071	4	0.90656581591
51-9194	11-3071	2	0.959332661684
53-4031	11-3071	4	0.927756207483
45-2090	11-9011	70	0.93567873663
45-9099	11-9011	70	0.93567873663
11-9012	11-9011	148	0.964966763034
45-1010	11-9011	11	0.939130431842
11-9011	11-9012	107	0.958708438413
45-2090	11-9012	76	0.905700307406
45-9099	11-9012	76	0.905700307406
45-2021	11-9012	5	0.971737742227
45-3021	11-9012	4	0.990614201677
45-4011	11-9012	4	0.918584416098
51-2031	11-9012	4	0.911667105272
51-4194	11-9012	2	0.952137232319
11-1011	11-9021	118	0.640294512229
11-9199	11-9021	248	0.588122265489
13-1051	11-9021	31	0.881291776295
47-1011	11-9021	208	0.873181053654
47-2031	11-9021	173	0.778311408548
21-1010	11-9030	46	0.765662793455
25-1000	11-9030	109	0.832575172206
17-2041	11-9041	3	0.943551153737
17-2110	11-9041	7	0.893017024712
17-2161	11-9041	1	0.954967255051
17-2141	11-9041	12	0.906290374935
17-2031	11-9041	2	0.965550466587
35-1012	11-9051	150	0.935268417748
19-2021	11-9051	2	0.921900639028
37-1011	11-9061	4	0.943978844741
53-7081	11-9061	1	0.955576066606
39-4000	11-9061	3	0.997036919725
29-1031	11-9081	4	0.928214424446
43-4081	11-9081	6	0.906132932834
11-9071	11-9081	6	0.973948621875
29-1060	11-9111	39	0.797253011192
29-1111	11-9111	130	0.813648406371
29-2010	11-9111	27	0.837342174994
11-9061	11-9141	4	0.897481824503
41-9020	11-9141	90	0.920189668739
53-2010	11-9141	7	0.889682434039
11-9111	11-9151	31	0.810714935705
21-1020	11-9151	39	0.852500995192
21-1090	11-9151	25	0.839195731647
11-2011	11-9151	8	0.873204357342
29-1020	11-9151	8	0.884404401111
25-4010	11-9151	7	0.934526747902
11-1011	11-9199	242	0.498580996632
11-9121	11-9199	14	0.862019055824
39-3021	11-9199	5	0.901372021844
27-2012	13-1011	4	0.963002055441
39-1010	13-1011	5	0.949028189534
43-9051	13-1011	3	0.948273413028
39-6020	13-1011	1	0.946120126354
11-3061	13-1023	35	0.96311427998
13-1022	13-1023	28	0.95233597087
13-1021	13-1023	5	0.980124519981
43-3061	13-1023	8	0.98199229382
43-9041	13-1030	50	0.952680195053
13-2053	13-1030	7	0.923610085919
13-2061	13-1030	3	0.976236397417
33-2020	13-1030	4	0.972789295887
53-6051	13-1041	8	0.954010793423
33-3051	13-1041	19	0.863562972152
33-9021	13-1041	5	0.902421361771
47-4011	13-1041	10	0.94199999851
33-3021	13-1041	6	0.89783073744
13-2061	13-1041	2	0.972781828814
45-2011	13-1041	3	0.964916910456
29-9000	13-1051	2	0.925777858243
37-2021	13-1051	4	0.966985813863
17-2131	13-1051	3	0.955165260579
11-3040	13-1070	117	0.938215953721
43-3051	13-1070	30	0.887130703659
43-4161	13-1070	11	0.881614431014
17-3031	13-1081	4	0.968817344431
43-5011	13-1081	3	0.988372048663
51-7042	13-1081	3	0.967401602742
27-3020	13-1081	2	0.936762388894
33-2011	13-1081	4	0.925404369051
49-2096	13-1081	2	0.979739431002
19-3011	13-1111	12	0.897662598358
47-4041	13-1121	8	0.911916048337
29-1125	13-1121	4	0.932249699248
11-3031	13-2011	162	0.760370760574
13-2051	13-2011	37	0.884045819798
43-3031	13-2011	330	0.86860051129
13-2082	13-2011	34	0.892455659564
45-2011	13-2011	7	0.911181677508
15-2011	13-2011	7	0.863533163858
11-9141	13-2021	13	0.929656464386
13-1051	13-2021	4	0.944958168208
27-3042	13-2021	3	0.960504489323
29-1060	13-2021	7	0.87535152156
41-9020	13-2021	13	0.932132612874
39-1021	13-2021	4	0.913495365463
39-9041	13-2021	3	0.972872682034
53-2020	13-2021	1	0.938628172273
53-2010	13-2021	3	0.967287738312
15-2031	13-2031	6	0.916083470478
43-3061	13-2031	1	0.949723742439
13-2011	13-2051	33	0.839498059253
13-2031	13-2051	4	0.937662414912
13-2052	13-2051	23	0.941279701799
15-2041	13-2051	4	0.9428665152
13-2099	13-2052	15	0.946998809849
41-3021	13-2052	24	0.827326312653
41-3031	13-2052	54	0.941764165519
17-2081	13-2052	4	0.896651513401
43-4011	13-2052	4	0.97816903814
51-4050	13-2052	3	0.923917777947
13-2070	13-2053	9	0.885264935995
17-2041	13-2053	2	0.924817750072
41-3021	13-2053	13	0.892548629443
41-3041	13-2053	4	0.950095782574
41-9031	13-2053	4	0.972110023705
43-9041	13-2053	14	0.929343193226
13-2021	13-2053	5	0.955746308252
21-2021	13-2053	4	0.945836771113
53-6011	13-2053	2	0.969929813554
11-3031	13-2070	45	0.765888788083
13-2099	13-2070	12	0.936311490432
41-3031	13-2070	34	0.911967103082
43-4131	13-2070	50	0.97732476199
43-4041	13-2070	15	0.967468442351
13-2041	13-2070	8	0.962063568697
43-2099	13-2070	3	0.939650231847
13-2011	13-2082	28	0.861882222659
39-2021	13-2082	4	0.911618025558
13-2081	13-2082	8	0.972815431085
43-4041	13-2082	3	0.956023748227
13-2031	13-2099	2	0.925294128512
13-2051	13-2099	4	0.932342827483
13-2052	13-2099	9	0.910919302597
13-2070	13-2099	8	0.911626789608
43-4181	13-2099	4	0.926137256025
43-4141	13-2099	2	0.958441831716
15-1021	15-1030	177	0.646022929622
49-2011	15-1061	55	0.79822025542
27-1020	17-1010	25	0.877796216061
43-2021	17-1010	3	0.952791838233
15-2011	17-1010	5	0.975170437966
11-9041	17-2011	8	0.934009907419
17-2110	17-2011	7	0.905907230966
17-2199	17-2011	11	0.860598836441
17-3010	17-2011	6	0.918858123208
49-3011	17-2011	4	0.912970391875
17-2070	17-2011	19	0.944312429355
17-2141	17-2011	8	0.8789680215
39-4000	17-2011	3	0.983227235195
19-2010	17-2011	2	0.976653607958
17-2131	17-2011	11	0.986883641529
11-9111	17-2031	4	0.935981843879
27-3042	17-2031	2	0.98559961599
37-1011	17-2031	2	0.91712890079
11-9041	17-2051	14	0.909066601504
17-1020	17-2051	10	0.949986344267
17-2011	17-2051	17	0.945693201769
17-2199	17-2051	46	0.916132371389
17-2081	17-2051	11	0.969763996597
41-9031	17-2051	3	0.914087403599
51-8021	17-2051	10	0.884027376641
19-3051	17-2051	2	0.923926063324
53-4021	17-2051	3	0.970518181337
15-1030	17-2061	39	0.836206200363
17-2199	17-2061	13	0.870495696634
17-2070	17-2061	11	0.897483080485
41-9031	17-2061	2	0.941563775277
39-3021	17-2061	1	0.981071332191
11-9041	17-2070	17	0.913228143417
17-2199	17-2070	56	0.920180079282
49-9031	17-2070	4	0.908054224432
51-8010	17-2070	4	0.896874124271
17-2061	17-2070	17	0.935023580399
17-2121	17-2070	2	0.921645546752
51-6092	17-2070	1	0.970778962971
13-1051	17-2131	2	0.921688057429
17-2110	17-2131	9	0.97013830877
17-2199	17-2131	13	0.951172299639
51-4193	17-2131	2	0.989009437382
17-2070	17-2131	4	0.898069177489
17-2141	17-2131	7	0.943523199862
47-2181	17-2131	4	0.943127272998
29-2041	17-2131	2	0.927444316656
51-4035	17-2131	4	0.997068802673
11-9041	17-2141	14	0.915477207375
17-2051	17-2141	19	0.854118217118
17-2110	17-2141	25	0.939329309358
17-2199	17-2141	43	0.91685392432
17-2161	17-2141	2	0.955473348916
17-2070	17-2141	23	0.89834961276
51-8021	17-2141	9	0.880829258611
17-2131	17-2141	21	0.984469922986
17-2021	17-2141	4	0.985259276752
51-6062	17-2141	2	0.940446982699
11-3051	17-2161	3	0.932590019022
11-9041	17-2161	4	0.968189113154
15-2031	17-2161	4	0.956618527598
17-2051	17-2161	4	0.924721791906
17-2110	17-2161	2	0.921369273191
29-1129	17-2161	4	0.974934684296
29-2030	17-2161	3	0.947669139216
17-2041	17-2171	3	0.994672769509
17-2051	17-2171	6	0.977088493796
19-2040	17-2171	3	0.988341707009
17-2070	17-2171	3	0.962527157644
11-9041	17-2199	20	0.913627795601
17-2011	17-2199	12	0.898387190769
17-2041	17-2199	7	0.930577478584
17-2051	17-2199	68	0.937751615968
17-2110	17-2199	19	0.886525541469
17-2161	17-2199	2	0.935597198393
53-3011	17-2199	3	0.922141621705
17-2070	17-2199	44	0.921413059506
17-2141	17-2199	58	0.942913591292
17-2061	17-2199	10	0.8747041584
17-2131	17-2199	6	0.923032837289
17-2011	17-3010	8	0.945918499734
27-1020	17-3010	34	0.92372702514
17-2141	17-3010	14	0.919136198766
49-3050	17-3010	4	0.938833700053
51-4033	17-3010	3	0.944813020993
51-4111	17-3010	3	0.95305526723
49-2020	17-3020	29	0.884337976638
51-4022	17-3020	3	0.957238167958
51-9061	17-3020	42	0.81459126658
17-2031	17-3020	5	0.952843054973
49-9060	17-3020	7	0.88132582338
47-4011	17-3020	10	0.880628379553
51-9194	17-3020	2	0.939775357842
17-2021	17-3020	4	0.974457735934
51-4191	17-3020	2	0.959443151614
37-1012	19-1010	7	0.942408806223
37-3010	19-1010	12	0.855747442754
19-4011	19-1010	4	0.922561713908
19-4021	19-1010	4	0.925139457425
19-4041	19-1010	4	0.930532019905
19-4051	19-1010	4	0.937696632399
39-1021	19-1010	4	0.916147455628
17-2021	19-1010	1	0.986167107439
13-2070	19-1030	4	0.919140741504
19-1020	19-1030	3	0.962231617467
17-2081	19-1030	1	0.957279817944
33-2011	19-1030	2	0.915839309541
11-9121	19-1030	4	0.994489578032
45-1010	19-1030	9	0.990954478259
45-4011	19-1030	6	0.995864334866
45-4020	19-1030	1	0.93014238895
51-9196	19-1030	1	0.959398954147
17-2041	19-1040	2	0.915892127546
19-1020	19-1040	4	0.899821301483
19-2099	19-1040	30	0.982658908231
25-1000	19-1040	31	0.889813310976
29-1060	19-1040	19	0.902004526207
29-2010	19-1040	8	0.875326579489
51-6062	19-1040	1	0.939327866169
19-1020	19-2040	12	0.965582587522
19-1030	19-2040	6	0.98404257344
19-2099	19-2040	5	0.900637063455
17-2081	19-2040	3	0.948416649325
19-4011	19-2040	7	0.905057345827
19-4021	19-2040	7	0.908189944409
19-4041	19-2040	6	0.901242553978
19-4041	19-2040	7	0.914749393972
19-4051	19-2040	7	0.923477233966
15-2041	19-2040	3	0.924540563693
53-4031	19-2040	4	0.96785100081
53-7070	19-2040	4	0.959130129173
19-1020	19-2099	16	0.969787429239
19-1040	19-2099	24	0.963024235274
19-2030	19-2099	17	0.976114015765
19-2040	19-2099	8	0.945460907865
25-1000	19-2099	38	0.895120448265
17-2161	19-2099	2	0.973353223132
13-1021	19-2099	1	0.934139091648
19-1010	19-2099	7	0.963118505154
47-4041	19-2099	4	0.935787704621
53-5020	19-2099	2	0.934139091648
19-2010	19-2099	4	0.98427295241
17-2131	19-2099	3	0.937071903489
15-2090	19-2099	2	0.990650314903
15-2031	19-3011	3	0.939479412804
23-2090	19-3011	3	0.937698433352
27-3010	19-3011	2	0.981150399589
41-3031	19-3011	3	0.917919015588
17-2081	19-3011	4	0.991397582421
19-4041	19-3011	2	0.934419050023
11-2020	19-3020	39	0.865893800372
11-2011	19-3020	8	0.92997085822
17-2131	19-3020	3	0.91970151416
21-1010	19-3030	25	0.915423627882
21-1020	19-3030	15	0.862555559764
29-1129	19-3030	18	0.973001301355
51-8021	19-3030	5	0.89052218001
17-1020	19-3090	5	0.965428169556
17-3031	19-3090	4	0.95346884774
19-2099	19-3090	4	0.909053615513
27-3042	19-3090	3	0.940273615635
27-3090	19-3090	3	0.918898155739
19-1040	19-4011	15	0.916386410432
49-2091	19-4011	3	0.950270909417
19-4031	19-4011	12	0.888193792435
17-2031	19-4011	2	0.942222164256
19-1010	19-4011	4	0.909130535114
51-9041	19-4011	4	0.930272844185
19-1040	19-4021	15	0.91457958344
49-2091	19-4021	3	0.9491768824
19-4031	19-4021	12	0.885814043943
17-2031	19-4021	2	0.940956427668
19-1010	19-4021	4	0.90717450885
19-1040	19-4031	15	0.899891130541
19-2030	19-4031	8	0.914044349902
49-2091	19-4031	3	0.94025194693
49-2094	19-4031	4	0.938321764403
49-2095	19-4031	4	0.938321764403
17-2031	19-4031	2	0.93063928539
19-1040	19-4041	15	0.913316830411
49-2091	19-4041	3	0.948411793513
19-4031	19-4041	12	0.884151785983
17-2031	19-4041	2	0.94007139321
19-1010	19-4041	4	0.905807673603
19-1040	19-4051	15	0.920555082669
49-2091	19-4051	3	0.952791838233
19-4031	19-4051	12	0.893690073501
17-2031	19-4051	2	0.945139632697
19-1010	19-4051	4	0.913644658048
51-8031	19-4051	5	0.900747964159
19-3030	21-1010	32	0.93590993591
19-3090	21-1010	12	0.893369046509
21-1020	21-1010	73	0.87113440213
29-1129	21-1010	20	0.894051359017
39-9041	21-1010	11	0.931060336352
17-2031	21-1010	4	0.923159376493
11-9151	21-1020	40	0.845920861127
21-1010	21-1020	88	0.899332589327
21-1090	21-1020	76	0.916963293164
29-1129	21-1020	18	0.890684712365
43-4061	21-1020	13	0.900042792253
51-3093	21-1020	4	0.948275233696
11-9151	21-1090	20	0.8277316155
19-3090	21-1090	6	0.888292983954
21-1010	21-1090	32	0.847931637598
21-1020	21-1090	37	0.866777162164
23-2090	21-1090	19	0.894539630333
39-9041	21-1090	4	0.90193055406
19-3051	21-1090	4	0.956594656028
43-4021	21-1090	3	0.973183886608
29-1129	21-2011	6	0.885935732257
21-2099	21-2011	19	0.978560315645
21-2021	21-2011	15	0.975807378941
19-3051	21-2011	4	0.972968522581
51-9041	21-2011	4	0.938970742786
11-9081	21-2021	3	0.929999444558
21-2011	21-2021	4	0.921773084425
25-3000	21-2021	11	0.9126832069
27-3043	21-2021	4	0.933773114482
51-6031	21-2021	3	0.930242462623
11-1021	21-2021	27	0.935278573683
43-4199	21-2021	2	0.917086591583
21-2099	21-2021	10	0.989177958391
21-2011	21-2099	9	0.951878517891
27-3090	21-2099	4	0.954903095196
27-2040	21-2099	5	0.957812113804
39-9099	21-2099	3	0.932984223292
21-2021	21-2099	12	0.989037269214
51-4111	21-2099	4	0.980980977176
13-2031	23-1011	8	0.872827426617
17-2151	23-1011	3	0.963882856666
23-2011	23-1011	34	0.889836455226
23-2090	23-1011	22	0.843194001233
29-1060	23-1011	44	0.828887489561
43-6010	23-2011	70	0.78379398502
43-2011	23-2011	3	0.91570786404
23-1011	23-2090	25	0.844732245789
23-2011	23-2090	26	0.935049114629
27-3090	23-2090	6	0.897745512538
43-4031	23-2090	10	0.92033289317
19-2021	23-2090	1	0.945466354122
51-4023	23-2090	2	0.949009240112
19-1020	25-1000	24	0.891296459363
19-1040	25-1000	24	0.808520629574
19-2099	25-1000	30	0.891788430896
25-3000	25-1000	71	0.786885031381
15-2021	25-1000	2	0.923815991998
15-2090	25-1000	4	0.973943637968
25-2020	25-2010	157	0.84972624487
25-9041	25-2010	61	0.814763508725
39-9011	25-2010	121	0.898627514019
29-1121	25-2010	3	0.93191666018
25-2010	25-2020	201	0.883477347903
25-2030	25-2020	485	0.911417739235
25-2040	25-2020	195	0.918401761752
25-9041	25-2020	125	0.713723372984
25-2020	25-2030	653	0.930856157962
25-2040	25-2030	53	0.842383196167
45-2011	25-2030	4	0.891950952135
25-2020	25-2040	135	0.886773950527
25-2030	25-2040	39	0.803178279363
25-9041	25-2040	77	0.902296794396
43-2021	25-2040	4	0.930549896658
27-2030	25-2040	3	0.956212178269
25-1000	25-3000	67	0.734696744518
27-2020	25-3000	28	0.837775513298
27-2040	25-3000	19	0.885321644986
11-9030	25-4021	24	0.853130766523
43-4161	25-4021	4	0.926546634681
21-2099	25-4021	4	0.906449005271
43-4121	25-4021	56	0.989664595623
25-4031	25-4021	17	0.982217429773
29-9000	25-4021	4	0.936424195364
43-9111	25-4021	2	0.925237235107
51-7030	25-4021	2	0.997179763269
25-2010	25-9041	82	0.860153887548
25-2020	25-9041	117	0.693121898492
25-2040	25-9041	51	0.850779117849
39-9011	25-9041	85	0.775619607036
17-2021	25-9041	4	0.953999805052
27-1020	27-1010	24	0.879467153877
27-2011	27-1010	4	0.966826227318
17-1010	27-1020	30	0.873371332285
17-3010	27-1020	18	0.844674442776
51-9071	27-1020	8	0.876203323815
27-1010	27-1020	38	0.907896521483
27-2030	27-1020	4	0.929413593843
51-9195	27-1020	9	0.908035597706
51-5022	27-1020	8	0.891271295608
43-9031	27-1020	6	0.989601664344
11-3051	27-2012	14	0.933624507841
11-9041	27-2012	6	0.905696181705
27-3010	27-2012	4	0.959443151614
27-3041	27-2012	5	0.917519644049
51-3011	27-2012	5	0.907425773373
27-1010	27-2012	8	0.919840579924
27-2040	27-2012	4	0.908291747063
27-3020	27-2012	7	0.964217667957
27-4030	27-2012	3	0.949898802465
25-4031	27-2012	4	0.949898802465
27-2099	27-2012	5	0.972222705728
27-2011	27-2012	10	0.988833355847
15-2021	27-2012	3	0.992415757182
25-3000	27-2020	28	0.87412183655
39-1010	27-2020	8	0.893488845637
29-1131	27-2020	4	0.95346884774
29-9000	27-2020	3	0.913068692764
51-9193	27-2020	1	0.979686793757
25-3000	27-2040	18	0.890387176723
27-2012	27-2040	4	0.930506993007
27-3010	27-2040	2	0.931644584453
49-2098	27-2040	3	0.922330670017
43-4061	27-2040	3	0.916337088098
47-4021	27-2040	4	0.985864404971
27-4010	27-2040	3	0.915839309541
27-3043	27-3010	6	0.957069136213
27-3020	27-3010	3	0.966961070067
43-9051	27-3010	4	0.965446698431
51-6093	27-3010	4	0.990642712009
27-4010	27-3010	9	0.986553186948
11-2031	27-3031	28	0.985226869576
19-3020	27-3031	8	0.909333352871
13-1011	27-3031	5	0.958073956639
29-1122	27-3031	3	0.918293136255
27-2099	27-3031	2	0.918293136255
13-2099	27-3042	2	0.941560158989
27-3010	27-3042	4	0.982461578838
27-3043	27-3042	4	0.931265238367
29-1031	27-3042	3	0.966406972138
25-4031	27-3042	3	0.971136718617
51-6050	27-3042	3	0.970873358097
47-2161	27-3042	2	0.975889272622
27-2012	27-3043	6	0.907167530225
27-3031	27-3043	12	0.908418682906
27-3041	27-3043	8	0.910925919476
27-3042	27-3043	14	0.970734252646
29-1199	27-3043	2	0.943870091896
17-2081	27-3043	3	0.916717640439
27-3020	27-3043	6	0.928918517824
13-2061	27-3043	3	0.981473009774
51-6099	27-3043	3	0.951694981895
49-2098	27-3090	4	0.964341136399
13-2082	27-3090	5	0.962509422723
47-5021	27-3090	2	0.921797885383
47-5031	27-3090	2	0.928571164271
47-5061	27-3090	2	0.941343206308
47-5071	27-3090	2	0.920448934775
47-5081	27-3090	2	0.929477877155
21-2021	27-3090	2	0.941343206308
25-4010	27-3090	4	0.979739431002
43-5053	27-3090	2	0.943641750525
51-7021	27-3090	2	0.976402511049
49-3050	29-1020	4	0.965083596152
45-4011	29-1020	3	0.983219688898
29-2050	29-1051	17	0.949627644418
33-1012	29-1051	4	0.927116494552
53-2020	29-1051	2	0.944834791694
33-1011	29-1051	3	0.942129287484
43-5041	29-1051	4	0.968278305004
19-1040	29-1060	22	0.900214373214
29-1199	29-1060	3	0.932351185584
29-2030	29-1060	15	0.855599119253
29-1011	29-1060	8	0.942441123226
29-1041	29-1060	16	0.982893366495
53-2010	29-1060	8	0.924910163276
19-2021	29-1060	3	0.970436235648
19-2010	29-1060	3	0.947407161085
51-4023	29-1060	4	0.958854015943
11-9111	29-1111	98	0.76418984116
31-1010	29-1111	150	0.671798653095
29-2061	29-1111	267	0.924562601521
11-9081	29-1127	3	0.924715868876
21-1020	29-1127	8	0.890196170874
29-1129	29-1127	4	0.949596114319
27-4030	29-1127	3	0.977463548998
13-1022	29-1131	4	0.941869400354
13-1041	29-1131	4	0.934751157005
25-1000	29-1131	9	0.886213285853
51-6011	29-1131	2	0.920530313778
13-1030	29-1131	4	0.92754411074
13-2081	29-1131	2	0.954959922283
11-9111	29-2010	30	0.863093514636
19-1020	29-2010	7	0.891638033702
31-9091	29-2010	32	0.843998692729
51-8010	29-2010	4	0.91899942195
29-2090	29-2010	9	0.892292108642
51-9080	29-2010	6	0.896308208388
39-4000	29-2010	2	0.945865829391
51-4035	29-2010	2	0.967906725618
27-3041	29-2021	4	0.932948379895
31-9091	29-2021	16	0.89727461023
35-9031	29-2021	4	0.890873339791
41-3041	29-2021	3	0.954402792829
29-1123	29-2021	6	0.950307398136
43-9022	29-2021	4	0.894998236639
53-3011	29-2041	6	0.987985261921
27-3020	29-2041	3	0.925735166431
29-2090	29-2041	7	0.936236132752
33-2011	29-2041	26	0.979101031834
33-1021	29-2041	2	0.934042201859
31-9091	29-2050	34	0.8208069869
39-2021	29-2050	10	0.88595392999
29-1111	29-2061	146	0.889023223598
31-1010	29-2061	137	0.895892978349
43-4121	29-2061	9	0.875005845835
29-2030	29-2090	22	0.958279280775
31-1010	29-2090	39	0.852192598914
51-9080	29-2090	8	0.949783915777
29-1126	29-2090	4	0.921847489219
29-1121	29-2090	4	0.983272514184
53-7199	29-2090	4	0.935856008439
13-1041	29-9000	14	0.957735108353
19-2040	29-9000	6	0.957673130194
29-1020	29-9000	3	0.924199520802
43-4161	29-9000	3	0.95226519337
33-1021	29-9000	3	0.964857651246
25-4031	29-9000	3	0.95226519337
47-4041	29-9000	6	0.974740136359
45-2011	29-9000	2	0.977834993843
29-1124	29-9000	1	0.971875
29-2061	31-1010	120	0.853830096222
39-9021	31-1010	320	0.915299896402
19-3030	31-9011	4	0.927087993552
27-2012	31-9011	3	0.925877479834
29-1199	31-9011	2	0.977426037074
41-3041	31-9011	3	0.951621901948
27-4021	31-9011	4	0.922857838544
29-1011	31-9011	3	0.966223990524
29-1123	31-9011	7	0.954643618096
39-1021	31-9011	10	0.951994666906
31-2020	31-9011	4	0.959730483761
29-1071	31-9091	20	0.926418462653
29-2050	31-9091	49	0.875489377627
29-2010	31-9091	32	0.810216626767
29-2090	31-9091	26	0.877275067807
35-3041	31-9091	25	0.870448728834
29-2021	31-9091	22	0.928568569323
31-2020	31-9091	12	0.874689998112
29-2081	31-9091	11	0.930723480893
33-1099	33-1012	3	0.905192308161
33-3010	33-1012	12	0.951445314669
33-3051	33-1012	58	0.982576513124
43-4081	33-1012	4	0.928317865408
33-1011	33-1012	8	0.984654517208
33-3021	33-1012	10	0.976604882674
53-7021	33-1012	3	0.9531455324
39-3031	33-1012	2	0.973009599952
47-4061	33-1012	2	0.991707682431
33-9030	33-1099	45	0.959994150336
33-1012	33-1099	5	0.935935103091
33-1011	33-1099	4	0.952279818558
33-3021	33-1099	4	0.910636960245
17-2121	33-1099	4	0.984607285885
13-1041	33-3021	10	0.916860974013
33-3051	33-3021	59	0.972080492495
33-9021	33-3021	8	0.962227923778
49-3050	33-3021	3	0.921348024669
33-3010	33-3051	53	0.947273178552
33-9030	33-3051	42	0.87529288264
33-1012	33-3051	24	0.958932546896
13-2081	33-3051	8	0.896963873663
33-3021	33-3051	33	0.96610599219
53-7070	33-3051	5	0.909389310181
13-2051	33-9021	4	0.927390859791
15-2031	33-9021	6	0.911071891702
17-2041	33-9021	3	0.962867138924
17-3031	33-9021	3	0.945018652609
33-1099	33-9021	12	0.973078066037
13-1030	33-9021	10	0.937316706005
33-3021	33-9021	17	0.984843464982
29-1124	33-9021	4	0.993173878709
47-4071	33-9021	4	0.99414618469
33-1099	33-9030	31	0.927709460548
33-3051	33-9030	44	0.834508485808
29-9000	33-9030	11	0.92463553465
33-3041	33-9030	5	0.956503949375
17-3031	33-9091	4	0.934383153394
27-2020	33-9091	11	0.921247583472
39-3090	33-9091	12	0.939113816833
43-2011	33-9091	4	0.959104355311
11-9051	35-1012	163	0.923373307045
35-2010	35-1012	70	0.732148803562
35-3011	35-1012	24	0.816551971713
29-1031	35-1012	9	0.893786402828
35-1011	35-1012	24	0.835474754589
35-9099	35-1012	5	0.97156619688
35-1012	35-2010	68	0.754884804579
35-2021	35-2010	237	0.892694257974
35-3021	35-2010	67	0.817982863146
35-9011	35-2010	43	0.781946474797
35-9021	35-2010	38	0.7851013495
35-1011	35-2010	136	0.922152828036
51-4194	35-2010	3	0.9148890832
51-4081	35-2010	4	0.888614002651
51-3093	35-2010	9	0.944595340785
35-2010	35-2021	166	0.861631116521
35-3021	35-2021	53	0.893317571176
35-9011	35-2021	33	0.86743853585
35-3041	35-2021	22	0.893121054736
51-9192	35-2021	2	0.933773114482
35-3031	35-3011	82	0.883398980788
35-9031	35-3011	12	0.869620687552
51-9191	35-3011	2	0.941661420168
35-3011	35-3031	112	0.900417280659
35-3021	35-3031	48	0.766518554671
35-3022	35-3031	52	0.842571237826
35-9011	35-3031	50	0.818962416034
35-9031	35-3031	75	0.907246345133
41-2010	35-3031	160	0.595007427165
35-3041	35-3031	30	0.838316537158
51-6063	35-3031	4	0.948033114687
35-2010	35-9021	40	0.82713413699
35-2021	35-9021	22	0.846041546726
35-9011	35-9021	13	0.895250013706
39-6020	35-9021	3	0.941094975507
43-4011	35-9021	1	0.956163231911
51-5010	35-9021	2	0.95215185559
35-9099	35-9021	1	0.950818383594
11-1011	35-9099	1	0.930614255711
35-3022	35-9099	1	0.98951052955
49-9091	35-9099	1	0.987780553384
37-2011	37-1011	81	0.830340744278
37-2012	37-1011	46	0.824934033465
37-2019	37-1011	81	0.830340744278
37-3010	37-1012	93	0.92838733088
51-3091	37-1012	3	0.935666686886
45-4011	37-1012	2	0.925521735757
51-2031	37-1012	3	0.945376797332
47-4071	37-1012	1	0.939970297804
37-1011	37-2011	92	0.803416125101
37-2012	37-2011	244	0.808394274239
49-9042	37-2011	120	0.728251210292
51-6041	37-2011	1	0.94797486947
53-7121	37-2011	4	0.929156503426
37-1011	37-2012	71	0.850183425297
37-2011	37-2012	223	0.796817546251
37-2019	37-2012	223	0.796817546251
51-4032	37-2012	3	0.902885328018
51-6061	37-2012	3	0.926268950173
37-1011	37-2019	92	0.803416125101
37-2012	37-2019	244	0.808394274239
49-9042	37-2019	120	0.728251210292
51-6041	37-2019	1	0.94797486947
53-7121	37-2019	4	0.929156503426
37-1012	37-3010	111	0.940944022822
37-2011	37-3010	118	0.651643309995
37-2019	37-3010	118	0.651643309995
47-2061	37-3010	103	0.661838375699
45-4011	37-3010	9	0.927194876649
39-1021	39-1010	13	0.947130705061
39-3090	39-1010	6	0.893341534974
39-2011	39-1010	4	0.966399553302
11-9071	39-1010	10	0.987531927129
39-1010	39-1021	11	0.912932733822
39-5012	39-1021	82	0.968099294979
51-8010	39-1021	3	0.908692409385
39-5011	39-1021	20	0.98591169615
39-5090	39-1021	21	0.963106533874
31-2010	39-1021	4	0.975833094823
29-2050	39-2021	9	0.874613955778
39-2011	39-2021	9	0.981070495532
45-2021	39-2021	6	0.992566827508
39-1021	39-5012	104	0.977907235435
39-5011	39-5012	18	0.970651047164
39-5090	39-5012	17	0.915959448832
39-5012	39-5090	32	0.952486651321
39-1021	39-5090	19	0.962788162519
39-5011	39-5090	4	0.959282945281
41-9010	39-5090	3	0.928742446277
45-3011	39-5090	2	0.944268911826
51-4081	39-5090	1	0.95699320392
11-9061	39-6020	2	0.980149345308
39-1010	39-6020	3	0.928074142944
41-9099	39-6020	4	0.915508383009
39-9099	39-6020	2	0.931354693357
25-4010	39-6020	1	0.94057702833
29-2041	39-6020	2	0.923567490165
47-4021	39-6020	2	0.98732200766
53-5020	39-6020	3	0.986003132148
39-3031	39-6020	3	0.988882938873
25-2010	39-9011	130	0.906971290725
25-9041	39-9011	105	0.815832941311
27-2020	39-9030	21	0.894848640813
39-1010	39-9030	28	0.942545061998
53-2020	39-9030	4	0.914773009065
29-1125	39-9030	9	0.974551029274
19-1030	39-9099	4	0.984465605404
35-9031	39-9099	5	0.906476899048
33-9091	39-9099	4	0.915050906993
47-4011	39-9099	4	0.941733756049
51-9198	39-9099	2	0.947283473687
39-4000	39-9099	2	0.981259598279
53-6021	39-9099	3	0.945018652609
41-1012	41-1011	209	0.57337732833
41-2031	41-1011	402	0.622632137901
41-1011	41-1012	178	0.559000311146
41-4010	41-1012	108	0.657113933161
35-3021	41-2010	78	0.76687002979
35-3022	41-2010	72	0.818013015805
35-3031	41-2010	149	0.611724359265
41-2031	41-2010	332	0.620793967693
43-5081	41-2010	178	0.652935708954
17-3031	41-2021	4	0.920484316102
51-6011	41-2021	13	0.947887508175
13-2099	41-2022	4	0.929592169174
41-4010	41-2022	25	0.828479638788
47-2050	41-2022	4	0.916825726065
51-2011	41-2022	3	0.953758092146
41-1011	41-2031	474	0.629782335359
41-2010	41-2031	389	0.644261329494
41-4010	41-2031	234	0.660825521585
43-5081	41-2031	184	0.58807363488
41-2022	41-2031	44	0.826487588075
11-2020	41-3011	27	0.797309584046
41-3041	41-3011	5	0.927812180289
41-9041	41-3011	10	0.917793400247
11-2011	41-3011	23	0.972950825743
19-2010	41-3011	3	0.970868389707
43-9041	41-3021	45	0.920695373146
13-2053	41-3021	15	0.944734166755
11-3031	41-3031	49	0.821614789697
11-9061	41-3031	3	0.924325029475
13-2052	41-3031	32	0.911340246827
13-1021	41-3031	5	0.975423468003
51-9194	41-3031	2	0.962120812848
29-1121	41-3031	2	0.941690353874
43-4181	41-3041	10	0.971293277559
51-2020	41-3041	4	0.916705892736
13-2082	41-3041	4	0.945139632697
29-2021	41-3041	2	0.928942313742
39-6020	41-3041	2	0.963273792932
41-3011	41-3099	22	0.842091295117
41-4010	41-3099	100	0.804097733066
41-9031	41-3099	6	0.90849438663
11-2020	41-4010	120	0.753697501767
41-1012	41-4010	140	0.6746547384
41-2031	41-4010	204	0.639406913699
41-3099	41-4010	67	0.739449586434
27-2012	41-9010	3	0.940685413005
41-3011	41-9010	6	0.931140015302
41-9091	41-9010	7	0.948661552406
13-1011	41-9010	2	0.952956473028
11-9141	41-9020	103	0.919457757173
13-2021	41-9020	9	0.88458325951
49-2011	41-9031	4	0.908578250075
41-3011	41-9041	8	0.897744360902
43-5021	41-9091	10	0.885646890274
41-9041	41-9091	8	0.913750055077
41-9010	41-9091	9	0.965013214298
43-4181	41-9099	10	0.89932249046
41-9041	41-9099	10	0.896304068784
45-4011	41-9099	4	0.953944865049
43-6010	43-1011	369	0.698706292056
43-3051	43-1011	39	0.832539342463
43-3011	43-3021	22	0.896355877852
43-3031	43-3021	68	0.793235836213
43-4199	43-3021	13	0.892823550347
43-9041	43-3021	21	0.833912924152
31-2010	43-3021	3	0.935532506694
13-2011	43-3031	305	0.833392588502
43-3021	43-3031	64	0.75644867488
43-6010	43-3031	270	0.688756062665
43-3051	43-3031	38	0.866876223127
43-3031	43-3051	28	0.787760518113
43-9051	43-3051	5	0.899672773104
33-9091	43-3051	7	0.895967244482
51-9191	43-3051	3	0.974901009795
43-4051	43-3071	51	0.750965430141
27-2030	43-3071	2	0.940779356184
43-4141	43-3071	5	0.940779356184
43-4141	43-4051	13	0.870706399164
47-4071	43-4051	4	0.890787595386
43-9061	43-4071	50	0.789099702578
29-2071	43-4071	24	0.9559989736
43-4199	43-4071	18	0.933590177831
43-9051	43-4071	10	0.900579538812
43-9071	43-4071	7	0.925366266055
31-2010	43-4071	4	0.958901869993
43-4021	43-4071	2	0.953549388211
51-4023	43-4071	2	0.924625843307
11-9081	43-4081	15	0.966986803628
43-4181	43-4081	5	0.912369571806
43-4199	43-4081	4	0.904700301854
51-5022	43-4081	2	0.923361637274
39-6010	43-4081	5	0.956415821411
53-6021	43-4081	3	0.924478977562
19-3020	43-4111	11	0.874416948677
43-4171	43-4111	51	0.824182638512
29-1124	43-4111	2	0.954175633825
29-1071	43-4151	4	0.942095516315
47-2221	43-4151	4	0.937421125899
11-2011	43-4151	8	0.95340661647
49-2096	43-4151	2	0.959111719202
49-2092	43-4151	2	0.927216254691
43-4111	43-4171	36	0.828934163339
43-6010	43-4171	291	0.726127513469
43-9061	43-4171	121	0.729570599163
43-2011	43-4171	16	0.914066315832
43-4021	43-4171	3	0.903163260462
39-6030	43-4181	4	0.928096729265
41-3041	43-4181	7	0.974214941503
43-4081	43-4181	5	0.922893308689
39-6010	43-4181	15	0.986933356918
53-6011	43-4181	1	0.946912505743
53-5011	43-4181	3	0.985667697841
43-3021	43-4199	17	0.913650444251
43-4071	43-4199	21	0.945141706772
29-2071	43-4199	6	0.947593934578
29-1126	43-4199	4	0.945085189795
43-3041	43-4199	1	0.965472639442
43-5061	43-5030	16	0.881845763628
51-8010	43-5030	3	0.916102254666
53-1000	43-5030	22	0.930955300274
43-2099	43-5030	2	0.949085768883
47-2150	43-5041	6	0.946694355324
49-2094	43-5041	1	0.977418534861
49-2095	43-5041	1	0.977418534861
51-9071	43-5041	2	0.981568432138
47-4051	43-5041	2	0.952879640003
49-9010	43-5041	1	0.963118505154
33-3041	43-5041	4	0.997792181409
43-5051	43-5052	14	0.948846831611
43-5053	43-5052	4	0.921893552217
13-1081	43-5061	7	0.886356644698
13-1021	43-5061	3	0.954471195131
43-5030	43-5061	13	0.860978109122
19-3051	43-5061	4	0.956390853265
43-5011	43-5071	7	0.962662291378
53-7062	43-5071	103	0.784017634333
43-2099	43-5071	4	0.937295103294
41-2010	43-5081	199	0.680303919238
43-5071	43-5081	68	0.797363056707
53-7062	43-5081	180	0.710410690739
11-9061	43-5111	2	0.963125899253
13-1051	43-5111	4	0.922524483134
17-1020	43-5111	2	0.921263035281
27-3042	43-5111	3	0.944225396245
43-5011	43-5111	2	0.975709514911
43-5071	43-5111	12	0.907909876822
51-4111	43-5111	3	0.96774327513
45-2011	43-5111	3	0.985085370638
51-4050	43-5111	2	0.971054721476
43-3041	43-5111	1	0.971718348648
23-2011	43-6010	56	0.701838297953
43-1011	43-6010	514	0.748630788537
43-3031	43-6010	255	0.675123798058
43-4171	43-6010	242	0.679151960435
43-9061	43-6010	273	0.72095396585
43-4071	43-6010	90	0.71633961531
43-9022	43-6010	52	0.745428063971
29-1081	43-6010	5	0.919352759866
17-3031	43-9011	4	0.923940266993
51-8010	43-9011	4	0.947872948721
51-3091	43-9011	2	0.931852214266
51-4081	43-9011	1	0.945568023173
43-9061	43-9021	52	0.777519462054
41-3021	43-9041	37	0.916825345013
43-3021	43-9041	29	0.883664247331
13-1030	43-9041	18	0.897856459973
29-2071	43-9041	7	0.897800628154
13-2053	43-9041	9	0.944713043291
43-9111	43-9041	3	0.930859812992
43-3061	43-9041	3	0.946767066698
51-9196	43-9041	4	0.929343958423
29-1124	43-9041	3	0.973024537601
43-4171	43-9061	107	0.697688920756
43-6010	43-9061	318	0.75441741502
43-4071	43-9061	51	0.785431502859
43-4031	43-9061	26	0.862342798952
23-2090	43-9199	24	0.846499127378
29-1041	43-9199	4	0.901091145183
43-4011	43-9199	4	0.96445034091
11-9011	45-2090	89	0.949240359772
37-3010	45-2090	54	0.747964991418
11-9012	45-2090	83	0.89967574286
19-1010	45-2090	8	0.897067441209
45-2041	45-2090	12	0.901728149412
45-1010	45-2090	17	0.934721056761
53-7111	45-2090	1	0.954549375054
11-9011	45-9099	89	0.949240359772
37-3010	45-9099	54	0.747964991418
11-9012	45-9099	83	0.89967574286
19-1010	45-9099	8	0.897067441209
45-2041	45-9099	12	0.901728149412
45-1010	45-9099	17	0.934721056761
53-7111	45-9099	1	0.954549375054
11-9021	47-1011	236	0.881840718136
13-1051	47-1011	23	0.876536596629
17-1020	47-1011	10	0.857105699168
47-2031	47-1011	112	0.740695987694
47-2061	47-1011	88	0.663719985673
47-2221	47-1011	12	0.870095853867
47-5061	47-1011	10	0.852693377088
47-2181	47-1011	25	0.840015397772
17-2171	47-1011	5	0.893175565676
47-2050	47-2020	4	0.908179964341
47-2061	47-2020	48	0.881110120099
41-9031	47-2020	3	0.95509925428
33-1011	47-2020	3	0.926945501196
51-9194	47-2020	1	0.961389816094
51-9195	47-2020	3	0.94126366914
51-4111	47-2020	2	0.924242144553
47-4061	47-2020	1	0.96984047197
11-9021	47-2031	259	0.836626793508
47-1011	47-2031	104	0.719894529614
47-2061	47-2031	280	0.820223516125
47-2040	47-2031	59	0.902897574178
47-2130	47-2031	9	0.877311043423
47-2031	47-2040	53	0.887964321578
49-2094	47-2040	2	0.927765120133
49-2095	47-2040	2	0.927765120133
47-2020	47-2040	6	0.897550905986
47-2161	47-2040	3	0.952791838233
47-1011	47-2061	102	0.718386946274
47-2031	47-2061	263	0.822589612512
47-2050	47-2061	28	0.883516938499
47-2073	47-2061	55	0.731997263009
47-2080	47-2061	29	0.801928012643
47-2141	47-2061	62	0.786776532865
47-2020	47-2061	24	0.802019815536
47-4031	47-2061	10	0.899102418449
47-4051	47-2061	26	0.819597752035
47-2071	47-2061	7	0.891026229109
47-2130	47-2061	8	0.864696569921
47-2161	47-2061	10	0.888516488095
53-4021	47-2061	4	0.901767470372
47-2050	47-2071	1	0.943558401169
47-2061	47-2071	9	0.903208046061
47-2073	47-2071	6	0.953529862639
47-2211	47-2071	2	0.958316738681
47-2020	47-2071	2	0.956736057665
47-4011	47-2071	1	0.941068469173
47-4051	47-2071	2	0.957684159918
53-7021	47-2071	1	0.960851147077
47-4090	47-2071	3	0.987537990444
49-2094	47-2073	4	0.905480203268
49-2095	47-2073	4	0.905480203268
53-3030	47-2073	81	0.732852836405
53-7030	47-2073	25	0.964293978611
47-5040	47-2073	12	0.852755284131
53-7041	47-2073	6	0.983076320165
47-4051	47-2073	19	0.915470220785
53-7021	47-2073	12	0.937478741694
45-3011	47-2073	6	0.937979423149
47-2071	47-2073	7	0.963200899691
49-9051	47-2111	18	0.8985297168
17-2161	47-2111	4	0.954756459914
53-3011	47-2111	4	0.918896978287
47-3010	47-2111	8	0.874554306197
49-2096	47-2111	7	0.952835738131
51-2031	47-2111	4	0.906015013535
53-5011	47-2111	6	0.964417022993
49-2092	47-2111	6	0.902973331175
49-2094	47-2121	1	0.97092801204
49-2095	47-2121	1	0.97092801204
49-2098	47-2121	2	0.965168801985
51-7042	47-2121	3	0.983951947197
49-3021	47-2121	2	0.943138139426
49-3022	47-2121	7	0.997895016984
49-2092	47-2121	1	0.964479957786
33-1011	47-2130	1	0.941878443982
47-5010	47-2130	2	0.927604705047
17-2131	47-2130	1	0.953340728859
11-9021	47-2141	57	0.752442891449
47-2061	47-2141	79	0.781983447118
51-9120	47-2141	21	0.897373935868
47-2142	47-2141	6	0.981588522228
47-1011	47-2150	44	0.775818641359
47-2061	47-2150	57	0.725464880308
53-7030	47-2150	8	0.890304142518
33-3052	47-2150	2	0.987007590343
17-2121	47-2150	3	0.930571349199
47-1011	47-2181	35	0.86876717695
47-3010	47-2181	6	0.937858131233
37-2021	47-2181	3	0.924817750072
51-9196	47-2181	3	0.930192424489
33-9011	47-2181	4	0.992074980961
13-1041	47-4011	9	0.9293509019
17-2051	47-4011	13	0.91752496212
51-9061	47-4011	15	0.884268945566
53-6051	47-4011	3	0.944322100182
51-8021	47-4011	4	0.898753729522
33-2020	47-4011	1	0.962216842795
37-2011	47-4041	13	0.829255603914
37-2019	47-4041	13	0.829255603914
53-1000	47-4041	5	0.925248613519
49-3021	47-4041	3	0.941357668312
39-2011	47-4041	1	0.9476254713
49-3090	47-4041	2	0.957809172148
47-2130	47-4041	1	0.957456237536
53-7030	47-5010	4	0.918211946731
47-5021	47-5010	5	0.922863513679
47-5031	47-5010	5	0.92954787941
47-5040	47-5010	10	0.930890333212
47-5061	47-5010	5	0.942150515678
47-5071	47-5010	4	0.902867959935
47-5071	47-5010	5	0.921532194142
47-5081	47-5010	10	0.964605839471
47-5081	47-5010	5	0.930442641106
47-4041	47-5010	4	0.934367000346
49-9010	47-5010	4	0.940566190528
53-4031	47-5010	3	0.949274079541
53-7021	47-5010	4	0.929883317828
53-7070	47-5010	5	0.960904262924
53-5011	47-5010	1	0.937179896972
49-2092	47-5010	4	0.955377977865
47-2073	47-5040	16	0.848525587727
53-7030	47-5040	4	0.897879111736
47-5010	47-5040	12	0.936170627716
47-5010	47-5040	8	0.90575976533
47-5021	47-5040	8	0.938659719759
47-5031	47-5040	8	0.944015098393
47-5061	47-5040	8	0.95409137859
47-5071	47-5040	8	0.937592182805
47-5081	47-5040	8	0.944731385204
49-9043	47-5040	6	0.930740602627
49-9010	47-5040	4	0.92557508899
53-7070	47-5040	5	0.950913310376
53-7111	47-5040	1	0.981975335871
11-3011	49-1011	15	0.862980749182
37-1011	49-1011	30	0.832427403967
43-2099	49-1011	4	0.938051484942
47-4061	49-1011	2	0.950132264739
43-3041	49-1011	2	0.9261194609
49-9042	49-2011	38	0.775088284656
51-6091	49-2011	1	0.986462331208
11-9041	49-2097	4	0.924540563693
17-2041	49-2097	2	0.957202644371
49-2020	49-2097	7	0.928538542576
49-9051	49-2097	4	0.941681311998
49-9052	49-2097	7	0.958097076145
13-1011	49-2097	3	0.969312033371
27-4010	49-2097	3	0.947145253421
51-9197	49-2097	1	0.973218747634
47-2211	49-3011	4	0.906567559461
49-2091	49-3011	10	0.993185312091
53-6051	49-3011	4	0.956882990107
47-2171	49-3011	2	0.976721077703
51-4070	49-3011	4	0.951442879206
47-2130	49-3011	2	0.956155890168
51-2011	49-3011	10	0.989118745053
51-4023	49-3011	2	0.978950166113
49-3023	49-3021	48	0.954109083797
51-4193	49-3021	4	0.983498940142
51-9120	49-3021	21	0.968226629376
13-1021	49-3021	1	0.941451676587
51-2041	49-3021	2	0.950311047083
51-7011	49-3021	3	0.919491775104
49-3031	49-3023	54	0.907087667373
51-9120	49-3023	24	0.885413834288
53-6031	49-3023	12	0.875525371358
13-1021	49-3023	3	0.917084241126
49-3021	49-3023	43	0.950084074633
47-4021	49-3023	3	0.900780312636
49-2092	49-3023	14	0.952574458304
49-3023	49-3031	62	0.909308308525
49-3040	49-3031	50	0.934616361677
49-3050	49-3031	24	0.971875
17-2121	49-3031	7	0.974708606099
53-4021	49-3031	2	0.944530046225
51-4032	49-3031	4	0.973196336833
49-3031	49-3040	46	0.939957112223
49-9041	49-3040	55	0.916311637913
49-9045	49-3040	55	0.916311637913
49-9044	49-3040	6	0.871601208459
53-7063	49-3040	4	0.888
47-4061	49-3040	1	0.934426229508
47-2150	49-9021	25	0.823490400336
47-2211	49-9021	15	0.910835544652
49-9031	49-9021	11	0.962251765106
51-8021	49-9021	21	0.928257226257
39-3031	49-9021	4	0.93949023847
51-9193	49-9021	1	0.962726697596
49-3040	49-9041	57	0.908649981237
49-9042	49-9041	123	0.904063199786
51-2041	49-9041	4	0.89802252146
49-9043	49-9041	28	0.95648160189
49-9044	49-9041	12	0.883000265539
51-4034	49-9041	4	0.892115790926
37-2011	49-9042	112	0.772727692356
37-2019	49-9042	112	0.772727692356
49-3040	49-9042	36	0.859918519473
49-9041	49-9042	51	0.84367621248
49-9045	49-9042	51	0.84367621248
49-9092	49-9042	22	0.831938540722
49-9094	49-9042	22	0.81775252763
49-9095	49-9042	22	0.827626449593
49-9096	49-9042	22	0.825973353428
49-9097	49-9042	22	0.831273818152
49-9098	49-9042	22	0.822018097301
51-9041	49-9042	8	0.911469049007
49-3040	49-9045	57	0.908649981237
49-9042	49-9045	123	0.904063199786
51-2041	49-9045	4	0.89802252146
49-9043	49-9045	28	0.95648160189
49-9044	49-9045	12	0.883000265539
51-4034	49-9045	4	0.892115790926
17-2110	49-9060	4	0.901982607934
19-2030	49-9060	2	0.912661511983
29-2030	49-9060	6	0.934545895447
49-2020	49-9060	10	0.947555606706
51-8010	49-9060	7	0.986964304873
19-4051	49-9060	3	0.90805888117
17-2031	49-9060	4	0.99090884783
49-3021	49-9060	3	0.917926073117
51-6050	49-9060	2	0.944689662892
39-6010	49-9060	2	0.937806496708
49-9010	49-9091	4	0.901215969009
49-9042	49-9092	24	0.800666259575
49-9010	49-9092	4	0.90849438663
47-4090	49-9092	4	0.898276565368
47-2142	49-9092	1	0.941589089676
49-9010	49-9094	4	0.905114544973
47-4090	49-9094	4	0.894540174003
11-9071	49-9094	4	0.936641848929
47-2142	49-9094	1	0.939392811827
49-9010	49-9095	4	0.904759468413
47-4090	49-9095	4	0.894147725105
47-2142	49-9095	1	0.939161913691
49-9042	49-9096	24	0.798836826549
53-7041	49-9096	2	0.970063841127
49-9010	49-9096	4	0.907603792472
47-4090	49-9096	4	0.897291876357
47-2142	49-9096	1	0.941010639684
49-2093	49-9097	3	0.943452110913
49-9010	49-9097	4	0.903695032443
47-4090	49-9097	4	0.892971353339
47-2142	49-9097	1	0.938469549047
49-9010	49-9098	4	0.897333316345
11-3051	51-1011	45	0.89412745682
47-1011	51-1011	55	0.733312404348
11-9121	51-1011	4	0.905111063187
47-2011	51-1011	4	0.900602409639
51-7011	51-1011	9	0.874478368502
51-4035	51-1011	4	0.958541181687
51-9041	51-1011	8	0.899478578724
53-6011	51-1011	4	0.918766290182
51-2020	51-2090	46	0.921995853862
51-9199	51-2090	100	0.799838382452
51-2031	51-2090	11	0.946401581764
51-2011	51-2090	9	0.905751926023
51-7099	51-2090	10	0.928471263815
51-9191	51-2090	4	0.919888314767
51-6091	51-2090	1	0.97557471809
51-4199	51-4041	54	0.935018321576
51-9199	51-4041	45	0.787242690575
51-2041	51-4041	4	0.929613600435
51-4033	51-4041	8	0.938664226626
51-4070	51-4041	7	0.894431472
53-5031	51-4041	2	0.944979942159
51-4010	51-4041	45	0.979176608214
51-2011	51-4041	15	0.971816812307
51-4035	51-4041	2	0.950628557742
51-4111	51-4041	7	0.940564642281
51-4034	51-4041	6	0.94968484448
51-4032	51-4041	3	0.961070022538
51-4060	51-4041	2	0.933780289173
51-4192	51-4041	1	0.947800154716
17-3010	51-4111	5	0.949665396082
51-2090	51-4111	11	0.867736631708
51-4041	51-4111	7	0.914769491887
49-3021	51-4111	3	0.929570738389
51-4070	51-4111	3	0.961867240482
37-2021	51-4111	3	0.976248886193
51-4194	51-4111	3	0.996149706951
51-4010	51-4111	5	0.972085399547
51-4035	51-4111	1	0.984979529658
47-2211	51-4120	16	0.914132216647
47-2221	51-4120	7	0.901744670626
49-2094	51-4120	5	0.933306873695
49-2095	51-4120	5	0.933306873695
49-3022	51-4120	3	0.944111781411
53-7070	51-4120	4	0.890847615653
47-2011	51-4120	12	0.980713725177
51-4060	51-4120	5	0.974728913608
51-2020	51-4199	15	0.898781398568
51-4022	51-4199	4	0.975159210324
51-4041	51-4199	48	0.925646231234
51-9199	51-4199	69	0.870851026408
51-4021	51-4199	4	0.979040335962
51-4031	51-4199	27	0.960774921029
51-4070	51-4199	11	0.938864188747
51-4010	51-4199	9	0.910628205269
53-7011	51-4199	4	0.961057724868
51-4111	51-4199	7	0.946976921406
51-4034	51-4199	3	0.912240472845
51-4050	51-4199	4	0.944649756269
51-4081	51-4199	3	0.96020955798
51-4023	51-4199	2	0.928514077029
37-2012	51-6011	31	0.855074996306
41-2021	51-6011	9	0.926625761731
51-2041	51-6011	4	0.969814415535
51-6021	51-6011	5	0.964610282649
51-2031	51-6011	3	0.959954022585
51-9051	51-6011	2	0.974070735458
51-6063	51-6011	2	0.986333633135
33-1099	51-6021	4	0.961738632953
51-6011	51-6021	10	0.983172148547
51-9010	51-6021	2	0.962486515591
51-8021	51-6021	3	0.942052097966
51-5023	51-6021	3	0.932719013628
39-6020	51-6021	1	0.96039387967
51-6031	51-6050	43	0.993397163598
51-5021	51-6050	2	0.94694159616
51-9198	51-6050	2	0.958213732886
39-4000	51-6050	4	0.992571905901
47-2031	51-7011	22	0.904079116745
51-2090	51-7011	11	0.873075841187
51-7041	51-7011	2	0.969795804217
51-7042	51-7011	3	0.971449861372
51-7099	51-7011	4	0.987303064041
51-4034	51-7011	1	0.956662599718
27-1020	51-7021	4	0.942316256277
41-1012	51-7021	6	0.915689087583
47-2141	51-7021	4	0.967357045526
47-2161	51-7021	3	0.996475946419
47-2031	51-7099	9	0.906917108924
53-3011	51-7099	1	0.985917371243
27-1010	51-7099	3	0.961256966107
43-9071	51-7099	2	0.983755618737
45-4020	51-7099	1	0.956721365635
51-7011	51-7099	2	0.979777030748
51-7021	51-7099	4	0.995871977698
17-2051	51-8021	10	0.875057560583
49-9041	51-8021	11	0.852552335487
49-9045	51-8021	11	0.852552335487
51-8031	51-8021	3	0.909018654106
17-2131	51-8021	3	0.952328570769
11-9041	51-8090	2	0.919564825079
19-2040	51-8090	4	0.974672801772
51-8010	51-8090	3	0.984364867146
51-9020	51-8090	3	0.952109204995
51-9199	51-8090	8	0.886075067601
51-9010	51-8090	8	0.991774280918
51-8031	51-8090	2	0.957412129656
47-4071	51-8090	2	0.995176719633
51-3092	51-9020	3	0.943983678483
51-9199	51-9020	25	0.907307391617
11-2011	51-9020	3	0.917135952506
13-1021	51-9020	1	0.961581742295
51-9010	51-9020	2	0.92024374878
43-5111	51-9020	4	0.951563441931
49-2096	51-9020	1	0.944834791694
49-3021	51-9020	4	0.92024374878
51-4033	51-9020	3	0.962448338226
51-9195	51-9020	2	0.945473615844
51-4194	51-9020	1	0.982593546375
53-7063	51-9020	3	0.956829112316
51-9196	51-9020	2	0.950599357043
51-4023	51-9020	3	0.987472306501
51-7041	51-9030	4	0.978409319522
29-1011	51-9030	3	0.968570712749
51-4031	51-9030	8	0.96955016778
51-5023	51-9030	4	0.903079872204
51-4033	51-9030	2	0.949760210685
51-2031	51-9030	1	0.94229816095
51-4111	51-9030	4	0.978409319522
51-6062	51-9030	3	0.987548096051
11-3051	51-9061	28	0.825178306022
53-6051	51-9061	12	0.902338964286
43-5111	51-9061	15	0.901058554993
47-4011	51-9061	14	0.869510834727
53-7081	51-9061	11	0.866622605174
51-9197	51-9061	3	0.908766969776
51-6063	51-9061	2	0.943239565274
51-6042	51-9061	3	0.965210790185
29-2030	51-9071	4	0.93921241796
41-1011	51-9071	21	0.848018862907
27-1010	51-9071	4	0.944987200251
51-4111	51-9071	1	0.954637334943
43-2021	51-9080	3	0.979641678346
29-2090	51-9080	4	0.933633218635
33-1011	51-9080	4	0.973614755743
21-2021	51-9080	3	0.958378056799
47-2121	51-9080	3	0.964973703888
29-2081	51-9080	5	0.987328827451
51-4060	51-9080	3	0.99214668024
19-1020	51-9120	4	0.901269717649
51-4193	51-9120	4	0.984223850766
51-9080	51-9120	4	0.918489078413
49-3021	51-9120	19	0.974591494487
47-4071	51-9120	2	0.982269314733
49-3040	51-9197	2	0.915423909448
51-2090	51-9197	6	0.920472522182
47-2020	51-9197	2	0.96266017977
53-7051	51-9197	5	0.959384222101
43-5111	51-9197	1	0.959111719202
51-9030	51-9197	6	0.99118900096
49-3090	51-9197	2	0.983525359871
51-2090	51-9199	102	0.770595040097
51-3092	51-9199	19	0.903176427697
51-4199	51-9199	76	0.885879584886
51-7041	51-9199	15	0.930039466853
51-3091	51-9199	15	0.943256953626
51-9010	51-9199	12	0.856311993589
53-7051	51-9199	46	0.785965502461
51-8090	51-9199	11	0.888501558526
51-9111	51-9199	43	0.823832841715
53-7063	51-9199	11	0.873924373843
51-9196	51-9199	13	0.916502589919
51-9051	51-9199	5	0.938515691308
51-4191	51-9199	4	0.955693471466
51-6063	51-9199	2	0.92024374878
51-9191	51-9199	6	0.934268293136
47-4061	51-9199	4	0.948499201842
51-4032	51-9199	3	0.904136663707
51-6061	51-9199	3	0.927230506983
51-4060	51-9199	4	0.916769332044
41-1011	53-1000	65	0.713780588934
43-5011	53-1000	2	0.929627888207
13-1081	53-2010	3	0.938808457452
17-2011	53-2010	4	0.941693970648
49-2098	53-2010	4	0.960487897079
49-3011	53-2010	3	0.927686691644
33-2011	53-2010	6	0.944247153792
43-3051	53-2010	4	0.92701674474
13-2021	53-2010	2	0.934074497376
45-3011	53-2010	3	0.978589568868
17-2171	53-2010	1	0.953494473533
53-3041	53-3020	31	0.926479560453
43-5021	53-3030	106	0.884094235411
47-2073	53-3030	78	0.717140316959
53-3099	53-3030	23	0.808456332323
45-4020	53-3030	29	0.874240072772
11-9061	53-3041	5	0.947953028412
53-3020	53-3041	62	0.951005301592
53-3099	53-3041	14	0.944666858907
53-2010	53-3041	5	0.903813939761
39-4000	53-3041	4	0.965389260056
29-1123	53-3099	4	0.923278243903
33-2011	53-3099	4	0.903048603492
43-5030	53-3099	8	0.937456235116
49-2093	53-3099	1	0.945154151319
53-2020	53-3099	3	0.972195839971
33-9091	53-3099	4	0.916487411705
53-7061	53-3099	7	0.906785777561
51-4033	53-3099	2	0.946974323918
53-4031	53-3099	3	0.972611346043
53-6021	53-3099	6	0.972611346043
17-1020	53-6011	1	0.962054336083
43-4181	53-6011	5	0.983822064019
43-5051	53-6011	4	0.978555769614
49-3011	53-6011	4	0.983378173197
49-9041	53-6011	4	0.923134540383
49-9045	53-6011	4	0.923134540383
43-4181	53-6021	5	0.942665924198
43-5051	53-6021	4	0.924512138835
49-3011	53-6021	4	0.941126302108
39-9099	53-6021	3	0.926945501196
33-3041	53-6021	4	0.993025256677
43-4181	53-6031	5	0.926317361197
43-5011	53-6031	4	0.986485044364
43-5051	53-6031	4	0.903244918546
49-3011	53-6031	4	0.924355817122
49-3023	53-6031	16	0.902560597336
53-7061	53-6031	10	0.922398263813
49-9043	53-6031	4	0.94773100545
49-3090	53-6031	3	0.942725300612
47-2121	53-6031	3	0.948926644372
53-6021	53-6031	7	0.972310984084
43-4181	53-6051	5	0.948545822825
43-5051	53-6051	4	0.932188812563
49-2091	53-6051	1	0.954109694327
49-3011	53-6051	4	0.947159801999
51-9061	53-6051	16	0.922014035114
27-2040	53-6051	3	0.932107636285
43-5111	53-6051	3	0.950132264739
49-3050	53-6051	4	0.967654131762
53-7062	53-7051	89	0.801763755814
53-7011	53-7051	4	0.957356997602
51-9041	53-7051	7	0.931858351786
53-7199	53-7051	9	0.931428251445
33-9011	53-7051	3	0.978922615853
43-5071	53-7062	81	0.77654471392
43-5081	53-7062	171	0.713991001176
53-7051	53-7062	97	0.834159050455
51-9193	53-7062	3	0.945461513003
53-7111	53-7062	3	0.953069904259
51-9111	53-7064	54	0.94533457672
45-2041	53-7064	15	0.942824269368
51-4194	53-7064	3	0.976371284551
53-7011	53-7064	4	0.959454201293
51-2011	53-7064	4	0.905375715147
51-4022	11-1011	4	0.909342095984
29-1081	11-1011	4	0.951238321999
15-1021	15-2031	52	0.803053601482
15-1041	15-2031	52	0.812137216009
15-1061	15-2031	52	0.853203245557
15-1071	15-2031	52	0.833692480083
15-1081	15-2031	52	0.799132546423
49-2091	15-2031	2	0.909963061769
17-2121	15-2031	2	0.933170630387
17-2051	17-2041	12	0.934158829647
19-2030	17-2041	6	0.968928906694
19-3020	17-2041	4	0.914540903005
23-2011	17-2041	5	0.903793077754
17-2141	17-2041	8	0.923382043136
13-2021	17-2041	2	0.934074497376
17-2171	17-2041	5	0.990522594005
17-2131	17-2041	3	0.970503281614
11-9041	17-2110	8	0.893992855819
17-2011	17-2110	19	0.967016288657
17-2041	17-2110	5	0.951274116415
17-2199	17-2110	26	0.901147953994
27-3042	17-2110	4	0.913497121711
17-2161	17-2110	2	0.967527859149
17-2141	17-2110	27	0.939286442198
51-8021	17-2110	8	0.901746653191
49-9010	17-2110	3	0.906951218174
17-2131	17-2110	4	0.942164266005
27-2012	27-3020	3	0.94667254297
27-3010	27-3020	7	0.988524854639
27-3041	27-3020	8	0.974106250917
27-3043	27-3020	15	0.978564532273
41-3011	27-3020	4	0.908506616257
11-2011	27-3020	2	0.914656949001
43-5052	27-3020	4	0.932480745398
29-9000	27-3020	2	0.957731956827
27-2099	27-3020	2	0.966221518032
51-4111	27-3020	2	0.967119441121
19-3030	29-1129	16	0.966195557249
19-3090	29-1129	7	0.951087540703
21-1010	29-1129	36	0.930195998556
21-1020	29-1129	31	0.919179722011
29-1122	29-1129	16	0.983682477443
29-1123	29-1129	10	0.942644926091
29-1127	29-1129	5	0.928651092088
21-2099	29-1129	4	0.920854128987
31-2020	29-1129	4	0.927989746113
29-1126	29-1129	6	0.948029474259
29-2010	29-2030	19	0.913446838834
39-9041	29-2030	4	0.932249699248
15-2041	29-2030	4	0.908939995623
19-2021	29-2030	3	0.983823574191
29-1121	29-2030	4	0.977426037074
21-1090	33-3010	18	0.837576454628
33-3051	33-3010	45	0.924748248552
33-1021	33-3010	4	0.922068966153
33-1011	33-3010	28	0.984865061304
35-2010	35-1011	108	0.91558934383
27-2099	35-1011	3	0.916727038706
35-3022	35-9031	11	0.903010387571
35-3031	35-9031	43	0.878051727698
35-9011	35-9031	9	0.86955586005
29-1020	35-9031	5	0.918284663984
41-9010	35-9031	3	0.909615504395
47-2142	35-9031	1	0.961581742295
51-6064	35-9031	2	0.977009750278
31-1010	39-9021	290	0.903084904047
11-9061	47-2050	2	0.965568997767
47-2061	47-2050	45	0.924434132705
47-3010	47-2050	5	0.966677055875
51-4033	47-2050	4	0.973289718529
47-4021	47-2050	1	0.956383509814
47-4090	47-2050	2	0.929927980301
51-9130	47-2050	3	0.967005609348
51-9051	47-2050	2	0.986712204493
47-2031	47-2080	27	0.823341912839
47-2061	47-2080	30	0.829889203801
47-2221	47-2080	3	0.916506203815
51-3092	47-2080	4	0.937662414912
47-2161	47-2080	2	0.941444444858
43-5041	47-2080	3	0.950964428623
51-9120	51-5023	7	0.889259710152
51-5021	51-5023	21	0.987374149581
43-9071	51-5023	6	0.960116181553
49-9060	51-5023	4	0.922567032708
51-6021	51-5023	6	0.970242572929
51-4021	51-5023	4	0.989981482542
51-5022	51-5023	7	0.968847624367
53-7199	51-5023	3	0.911772868935
51-5010	51-5023	8	0.989047390073
51-6061	51-5023	2	0.98129725579
49-2094	51-8031	2	0.961958322041
49-2095	51-8031	2	0.961958322041
49-9042	51-8031	12	0.862805523662
17-2081	51-8031	6	0.983663760431
51-9010	51-8031	2	0.925916619708
47-4041	51-8031	4	0.965274393377
49-3022	51-8031	1	0.961958322041
51-9020	51-9010	8	0.964119062984
51-9199	51-9010	19	0.90385076049
29-2050	51-9010	6	0.913095610245
39-3090	51-9010	4	0.908146781366
51-8021	51-9010	4	0.926034048875
47-4051	51-9010	4	0.932486119222
49-3090	51-9010	2	0.939483021346
49-9044	51-9010	2	0.913258301581
11-3061	13-1022	11	0.918858123208
13-1023	13-1022	25	0.958384139766
13-1021	13-1022	3	0.976611129371
53-7021	13-1022	3	0.905902916598
13-1041	11-9071	3	0.94358014379
39-1010	11-9071	3	0.960733122164
39-9030	11-9071	3	0.923823092994
35-3041	11-9071	4	0.973734336599
49-9010	11-9071	1	0.960858524106
53-7063	11-9071	2	0.981003565157
11-2020	13-2061	3	0.931301019368
13-1041	13-2061	1	0.950052005777
25-9041	13-2061	4	0.953642750249
13-1030	13-2061	3	0.981146634332
13-1041	17-3031	4	0.907961676476
17-1020	17-3031	13	0.992026810145
17-2110	17-3031	4	0.917878435799
19-1030	17-3031	1	0.959222184214
19-3090	17-3031	2	0.937820906066
43-4181	17-3031	3	0.929444544532
47-2050	17-3031	2	0.92648966723
49-9052	17-3031	3	0.917413361161
53-6031	17-3031	2	0.925685361708
27-3020	17-3031	2	0.943536659035
43-4199	17-3031	3	0.938092322337
47-4051	17-3031	3	0.927026244277
47-2161	17-3031	1	0.949286229865
23-1011	19-2021	2	0.937223097737
35-3011	19-2021	4	0.982738730959
43-1011	19-2021	4	0.903658528791
19-3011	19-2021	1	0.991517425577
19-3030	25-4031	2	0.929570738389
25-4021	25-4031	18	0.989116552034
43-9022	25-4031	3	0.927035743908
43-4121	25-4031	15	0.991394665783
29-1126	25-4031	2	0.958405037988
51-7099	25-4031	1	0.962941063486
13-2099	29-1123	3	0.907556084748
29-1129	29-1123	16	0.970361745481
43-2021	29-1123	3	0.961463629419
29-1020	29-1123	4	0.918039000659
29-1122	29-1123	4	0.946927050843
29-1127	29-1123	4	0.926204880501
31-9011	29-1123	4	0.92802897189
51-9010	29-1123	3	0.922567032708
31-2020	29-1123	26	0.990523997442
39-1010	39-3010	5	0.913873735727
49-9031	39-3010	3	0.962601056599
39-9099	39-3010	4	0.931005865752
27-4010	39-3010	4	0.942345209502
11-9071	39-3010	6	0.983764427514
43-3041	39-3010	2	0.984726313124
27-3010	39-3090	3	0.928742446277
39-1010	39-3090	11	0.931330946315
39-9030	39-3090	28	0.946248857091
51-6021	39-3090	3	0.940663735102
27-2099	39-3090	4	0.95394852762
43-4041	39-3090	3	0.924014839698
29-1125	39-3090	2	0.946679813701
19-3030	39-6030	4	0.945444569279
43-3011	39-6030	5	0.932538426
53-6031	39-6030	3	0.944225396245
43-9071	39-6030	3	0.969215307715
53-6011	39-6030	1	0.967654131762
35-9099	39-6030	1	0.982744387932
11-3031	43-4141	17	0.905698640944
13-2099	43-4141	3	0.963572112976
19-3020	43-4141	4	0.939818674448
39-3090	43-4141	3	0.913415166908
43-5030	43-4141	4	0.9269918089
43-3071	43-4141	7	0.947887508175
13-1070	43-4161	17	0.922552432151
27-3042	43-4161	4	0.975878036807
19-4021	43-4161	3	0.917034882866
19-4041	43-4161	3	0.92298790214
19-4051	43-4161	3	0.930902732327
33-1012	43-4161	3	0.955536934785
25-4010	43-4161	3	0.978529482103
53-3030	43-5021	100	0.872174080587
47-2020	43-5021	10	0.910412508
43-3061	43-5021	4	0.963917389814
43-5053	43-5021	4	0.901039140092
53-7199	43-5021	6	0.937835315638
53-6051	43-5051	3	0.932613905613
43-5052	43-5051	5	0.89701910828
43-5053	43-5051	52	0.995881237361
53-6021	43-5051	3	0.924786947643
53-6011	43-5051	3	0.97976700401
31-9091	43-9022	21	0.852862862946
43-6010	43-9022	45	0.762038712568
39-4000	43-9022	4	0.983008415894
43-5051	43-9071	5	0.962722262934
17-2141	43-9071	4	0.901170891848
43-9051	43-9071	2	0.936093311788
51-5023	43-9071	3	0.923929614222
53-7021	43-9071	2	0.958176947729
51-5022	43-9071	2	0.969408768529
51-4034	43-9071	1	0.963946990621
11-9011	47-2011	4	0.910145055009
49-9021	47-2011	4	0.922567032708
51-4120	47-2011	10	0.951670134099
51-9010	47-2011	4	0.980834167856
49-9091	47-2011	4	0.919373964279
49-9092	47-2011	4	0.929717191576
49-9094	47-2011	4	0.923439714218
49-9095	47-2011	4	0.927815032494
49-9096	47-2011	4	0.927084430986
49-9097	47-2011	4	0.929424307431
49-9098	47-2011	4	0.925333244677
51-8021	47-2011	2	0.913307465558
51-4120	47-2221	12	0.941846490208
53-4010	47-2221	3	0.980107970109
29-1011	47-2221	4	0.982124198883
47-2171	47-2221	6	0.995292562338
49-3090	47-2221	2	0.94796394888
49-9044	47-2221	2	0.925272793091
47-4021	47-2221	1	0.968538494078
11-3071	47-4021	3	0.92763440953
47-4031	47-4021	2	0.989692807488
53-7021	47-4021	1	0.954622674412
47-2130	47-4021	4	0.994356022124
53-7199	47-4021	4	0.989502935361
17-3031	49-9051	4	0.945647913455
47-2111	49-9051	27	0.926348318106
49-2094	49-9051	6	0.982392459997
49-2095	49-9051	6	0.982392459997
49-9052	49-9051	9	0.944654190257
47-3010	49-9051	3	0.926584614854
49-9010	49-9051	3	0.94321058538
43-5041	49-9051	2	0.937547164902
19-2021	49-9051	1	0.974541886552
51-9198	49-9051	3	0.953543286428
49-2092	49-9051	3	0.957377824902
19-1020	51-2041	2	0.947672778298
37-1012	51-2041	3	0.926211999143
47-2111	51-2041	5	0.883674670144
47-2211	51-2041	4	0.967375610787
51-4041	51-2041	4	0.913890602509
49-9043	51-2041	1	0.929556451464
51-5023	51-2041	3	0.944022349286
51-7011	51-2041	4	0.98456572418
27-3010	51-3011	4	0.945918499734
41-3041	51-3011	4	0.929724336202
51-3092	51-3011	7	0.954335791134
51-9071	51-3011	3	0.917509767709
39-3010	51-3011	4	0.916727038706
53-5020	51-3011	3	0.951782685056
53-7063	51-3011	21	0.988144508825
29-1124	51-3011	3	0.982269314733
51-3093	51-3011	6	0.989408012886
41-2021	51-3020	8	0.87992360644
51-9111	51-3020	37	0.946052372792
53-7064	51-3020	30	0.908980897225
51-7011	51-3020	5	0.913636226788
51-9192	51-3020	1	0.945575285655
51-2090	51-4033	11	0.896935629932
51-4199	51-4033	8	0.949321770433
51-7042	51-4033	2	0.965761742764
51-9020	51-4033	4	0.954281879044
51-9071	51-4033	1	0.933314044927
51-5023	51-4033	7	0.96774327513
37-2021	51-4033	2	0.972714627707
51-7099	51-4033	1	0.959841018564
51-4034	51-4033	4	0.991159841076
51-4023	51-4033	4	0.995230183825
51-4032	51-4033	4	0.996590665318
51-5023	51-5021	22	0.982226137549
31-2020	51-5021	3	0.951870396099
49-9044	51-5021	4	0.951311373221
51-5022	51-5021	2	0.949636224213
51-9041	51-5021	4	0.975355712481
51-5010	51-5021	2	0.979660476184
17-1020	51-7041	4	0.976563655463
51-9199	51-7041	14	0.903333534182
53-7051	51-7041	9	0.937875343353
51-4031	51-7041	3	0.947654583027
51-9030	51-7041	4	0.963715758054
51-7021	51-7041	1	0.962002635046
51-7099	51-7041	2	0.976563655463
19-1030	51-9195	1	0.975260263693
49-2094	51-9195	2	0.983951947197
49-2095	51-9195	2	0.983951947197
51-9020	51-9195	8	0.982284392923
47-2040	51-9195	4	0.961360292319
51-8021	51-9195	2	0.927572625233
47-4041	51-9195	2	0.970942918187
51-4070	51-9195	4	0.983053684891
51-9041	51-9195	1	0.956603837332
51-9199	51-9196	20	0.937796770512
51-5021	51-9196	4	0.981263363966
49-9043	51-9196	4	0.974979585418
45-2041	51-9196	3	0.962645398644
51-9030	51-9196	7	0.981113285535
47-2011	51-9196	1	0.970466033292
51-9191	51-9196	1	0.980913216324
37-1012	53-7030	8	0.926875153366
47-2073	53-7030	29	0.960287095984
51-7042	53-7030	3	0.954857269307
47-3010	53-7030	4	0.955831073227
47-5010	53-7030	4	0.915126551406
47-5021	53-7030	4	0.94485112004
47-5031	53-7030	4	0.949679982344
47-5040	53-7030	4	0.903674173042
47-5061	53-7030	4	0.958758314856
47-5071	53-7030	4	0.943888216525
47-5081	53-7030	4	0.950325643007
47-2071	53-7030	4	0.986172783992
41-2021	53-7061	9	0.871651241988
53-3011	53-7061	3	0.938858943312
51-8090	53-7061	4	0.907617756159
39-4000	53-7061	3	0.957380275202
11-9111	19-3051	6	0.898176322235
39-9030	19-3051	4	0.91845023985
43-5061	19-3051	6	0.939074138721
13-1030	19-3051	4	0.932862361165
27-1010	19-3051	3	0.936532116636
29-2071	19-3051	2	0.947359866989
43-4199	19-3051	3	0.959563477045
43-9111	19-3051	3	0.989781426884
47-4041	19-3051	1	0.938635383036
11-2031	25-4010	4	0.96385449106
17-3031	25-4010	2	0.948484633243
19-1020	25-4010	2	0.918455535925
19-1030	25-4010	1	0.961699869397
13-2021	25-4010	2	0.950030118115
47-5010	25-4010	3	0.931644584453
43-9111	25-4010	1	0.956236652367
17-2021	25-4010	2	0.993917321479
35-2010	35-3021	49	0.796956674851
35-2021	35-3021	47	0.891945253436
35-3031	35-3021	37	0.775688202008
41-2010	35-3021	52	0.716692716403
17-2121	35-3021	4	0.966752009841
51-4111	35-3021	4	0.928856651185
11-9061	49-2020	4	0.962312882142
17-3020	49-2020	20	0.879132638125
29-1071	49-2020	4	0.919564825079
49-9052	49-2020	20	0.959225130119
49-2097	49-2020	10	0.957082853643
51-6093	49-2020	4	0.965680192191
53-4021	49-2020	4	0.985440776492
11-2031	27-2011	2	0.958511743608
11-3051	27-2011	4	0.942593156836
27-2012	27-2011	2	0.959410003327
27-3043	27-2011	2	0.921298446612
13-1011	27-2011	1	0.957390076462
27-2099	27-2011	6	0.994242831598
11-2031	47-2211	3	0.912338698729
13-1051	47-2211	4	0.914192849404
47-2221	47-2211	5	0.961256966107
51-4041	47-2211	9	0.888407010069
51-4120	47-2211	14	0.918078326764
51-4193	47-2211	2	0.975979163744
51-2041	47-2211	4	0.981557131642
47-4031	47-2211	3	0.973017068748
51-9030	47-2211	3	0.909564197915
45-3011	47-2211	2	0.955429330352
51-4192	47-2211	1	0.986416906454
33-3010	33-1011	16	0.983285720945
33-1021	33-1011	3	0.98595268366
33-9091	33-1011	2	0.929513591956
47-5061	33-1011	1	0.935532506694
13-1041	43-4031	10	0.934591372386
23-2090	43-4031	6	0.894220006106
49-2098	43-4031	3	0.927273265123
19-4021	43-4031	5	0.90312156542
19-4041	43-4031	5	0.910026055504
19-4051	43-4031	5	0.919217062718
43-9022	43-4031	5	0.895993650022
11-3011	39-3031	4	0.949727389202
27-3010	39-3031	1	0.942290922913
35-3022	39-3031	8	0.961646341291
39-9099	39-3031	4	0.967247517615
43-4081	39-3031	3	0.944655802621
41-2022	39-3031	4	0.965102118531
27-2099	39-3031	1	0.950701563313
39-6010	39-3031	3	0.972382422839
35-9099	39-3031	1	0.987780553384
35-2021	43-2011	4	0.897464554918
43-2021	43-2011	2	0.990148648494
43-4171	43-2011	7	0.901355176813
51-6031	43-2011	4	0.977405406123
41-9041	43-2011	4	0.978696607459
43-5111	43-2011	2	0.976035349849
27-3010	27-3041	4	0.958962611193
27-3031	27-3041	6	0.893897652459
27-3043	27-3041	15	0.956040876731
43-9081	27-3041	3	0.979661729386
27-2040	27-3041	4	0.907233829225
27-3020	27-3041	6	0.957885167776
27-4030	27-3041	3	0.94930810083
27-2099	27-3041	2	0.931179369373
27-2011	27-3041	3	0.962820322915
29-1060	29-1011	4	0.902624840066
29-1071	29-1011	1	0.950599357043
53-2010	29-1011	3	0.985473550815
11-9111	29-2081	6	0.918243715726
25-2010	29-2081	4	0.896384104322
39-6030	29-2081	2	0.959443151614
29-1041	29-2081	1	0.979731911225
49-1011	49-9043	7	0.892246308674
49-9041	49-9043	24	0.966931378333
49-9045	49-9043	24	0.966931378333
53-6031	49-9043	2	0.930128093558
33-1021	49-9043	2	0.968374938631
53-5031	49-9043	2	0.992301517526
43-5051	53-7199	4	0.907930247137
51-7042	53-7199	3	0.95236757429
43-4061	53-7199	4	0.943857404857
47-5010	53-7199	4	0.910545912415
47-5021	53-7199	4	0.941825992115
47-5031	53-7199	4	0.946912505743
47-5040	53-7199	4	0.898508202066
47-5061	53-7199	4	0.956478978979
47-5071	53-7199	4	0.940811877096
47-5081	53-7199	4	0.947592721647
51-8090	53-7199	4	0.969613431914
45-2041	53-7199	4	0.94419638694
47-4041	53-7199	4	0.960263007702
51-9195	53-7199	2	0.942164266005
53-7021	53-7199	5	0.965862578283
51-4194	53-7199	1	0.98151569759
53-7063	53-7199	3	0.954192729977
51-4081	53-7199	3	0.989057511035
51-6064	53-7199	4	0.993206273632
53-7121	53-7199	2	0.992137796863
19-3090	13-2081	3	0.946927050843
43-3011	13-2081	5	0.923270792082
13-2082	13-2081	5	0.95759739611
43-4031	13-2081	6	0.959929455385
17-2011	15-2041	4	0.965261425401
17-2110	15-2041	4	0.939015826867
29-2030	15-2041	3	0.92068011635
53-6031	15-2041	3	0.962906564664
53-6051	15-2041	3	0.975669573194
21-2099	15-2041	2	0.956688309372
43-9111	15-2041	2	0.982635025515
53-2010	15-2041	3	0.978159027682
19-2021	15-2041	1	0.990490666341
53-6021	15-2041	3	0.972773117301
15-2011	15-2041	2	0.983574426951
53-6011	15-2041	3	0.992806809825
35-2021	35-3022	25	0.838457463057
35-3021	35-3022	24	0.912603608108
35-3031	35-3022	32	0.786463780941
41-2010	35-3022	70	0.817644217926
47-2161	35-3022	4	0.950927915316
41-9041	43-3011	10	0.924446764847
13-2081	43-3011	7	0.936740798543
31-2020	43-3011	4	0.909522221937
13-2070	43-4131	25	0.954613878199
43-3011	43-4131	7	0.906437051045
51-9071	43-4131	4	0.953069904259
43-9071	43-4131	3	0.940297692542
25-4031	43-4131	4	0.949898802465
29-1041	43-4131	2	0.957162222548
43-4041	43-4131	14	0.987436218271
13-2041	43-4131	2	0.94628727198
35-9099	43-4131	2	0.983015960584
29-1129	29-1122	8	0.972416944539
11-2011	29-1122	3	0.94321058538
29-1123	29-1122	6	0.962804307425
29-1127	29-1122	2	0.931215147192
31-2010	29-1122	18	0.998479046631
13-1081	29-1126	3	0.94217994644
35-1012	29-1126	8	0.888442931147
29-1122	29-1126	2	0.944910992987
35-2021	35-9011	47	0.87262012211
35-3031	35-9011	46	0.784094807334
35-9021	35-9011	32	0.934209073644
35-3041	35-9011	19	0.932483668
29-1125	35-9011	3	0.932403723876
11-3031	13-2041	8	0.894306062109
13-2099	13-2041	3	0.980504239998
43-4041	13-2041	2	0.981613635413
11-3031	15-2011	6	0.922968982705
19-1040	15-2011	3	0.972798007542
41-9020	15-2011	5	0.959905871452
43-9041	15-2011	4	0.969788359788
19-1040	19-1020	25	0.973871872498
19-2030	19-1020	13	0.977123108316
19-2099	19-1020	16	0.972449601314
29-1060	19-1020	13	0.87946028966
51-7042	19-1020	3	0.94321058538
17-2081	19-1020	2	0.93432572156
19-4011	19-1020	6	0.905287489658
19-4021	19-1020	6	0.908412859791
19-4041	19-1020	6	0.914957092767
19-4051	19-1020	6	0.923664516574
29-1020	19-1020	3	0.905027504158
29-2010	19-1020	7	0.878443202255
15-2041	19-1020	3	0.935130077709
53-5011	19-1020	1	0.954637334943
19-2099	19-2030	9	0.962579707441
33-1011	19-2030	4	0.966258606055
11-9121	19-2030	1	0.948557478419
25-4010	19-2030	4	0.972658630282
51-6050	19-2030	3	0.953162610532
21-1010	29-1121	2	0.954703310056
49-3031	29-1121	1	0.951563441931
39-9041	29-1125	2	0.991129414282
29-1129	31-2020	6	0.960676573595
29-1122	31-2020	3	0.964302269926
29-1123	31-2020	26	0.990636278837
29-1127	31-2020	3	0.950190639043
43-4051	43-2021	10	0.840199637472
43-4171	43-2021	11	0.900760567331
43-5051	43-2021	2	0.932188812563
39-1021	43-2021	3	0.936500938144
43-2011	43-2021	3	0.986179722045
35-9021	43-3041	2	0.949942572383
39-9011	43-3041	4	0.906138742043
43-3011	43-3041	3	0.972673562618
29-2090	43-3041	3	0.97971687184
11-3031	43-4011	4	0.898164224641
13-1022	43-4011	2	0.962811699157
41-3031	43-4011	4	0.972235019445
41-9020	43-4011	3	0.94091426486
43-5081	43-4011	4	0.892220547166
29-1011	43-4011	1	0.984956850917
47-2181	43-4011	1	0.937007113179
11-9081	43-4041	3	0.935978248354
13-2070	43-4041	10	0.957390076462
43-4131	43-4041	3	0.950124968197
13-2021	43-4041	4	0.977767448038
43-3071	43-4041	10	0.965076928181
13-2041	43-4041	1	0.959443151614
21-1020	43-4061	25	0.938097895574
21-1090	43-4061	10	0.893569675623
51-3011	43-4061	4	0.911618025558
[truncated: 857 more rows]
