# Supplementary material for: Using arborescences to estimate hierarchicalness in directed complex networks
Source: PLoS One. 2018 Jan 30;13(1):e0190825. doi: 10.1371/journal.pone.0190825 (PMC5790222; doi:10.1371/journal.pone.0190825)
Supplement: S1 File — The ZIP file contains the data and code necessary to reproduce the figures and tables in the paper, along with an implementation of all the hierarchy methods discussed. The file contains a README file for a deeper explanation on how to use the provided material. (ZIP) [file pone.0190825.s001.zip › 06_agony/03_table1/bb_migration.csv]

src	trg	nij	score
AUS	CAN	24721	0.225478719667
AUT	CAN	24056	0.178561586879
BEL	CAN	23794	0.171775671909
BRN	CAN	5106	0.528283471457
CHL	CAN	31097	0.225935092425
CHN	CAN	639813	0.356499004875
HKG	CAN	249112	0.813339301164
HRV	CAN	44918	0.291491912721
CZE	CAN	25393	0.269008279805
DNK	CAN	20093	0.42897355064
FJI	CAN	27978	0.630791386627
FRA	CAN	100896	0.26386546484
DEU	CAN	200414	0.216859453679
GRC	CAN	83910	0.481356229823
GUY	CAN	101004	0.751937222779
HTI	CAN	73966	0.338854378058
HUN	CAN	53206	0.512432501409
IND	CAN	518293	0.0591689909967
IRN	CAN	108632	0.518725794797
ISR	CAN	26486	0.391257106388
ITA	CAN	340444	0.560333263985
JAM	CAN	142933	0.608603658148
KEN	CAN	26657	0.301916368433
LBN	CAN	87536	0.595729684551
MLT	CAN	9438	0.451940977623
MUS	CAN	11310	0.360667305415
NLD	CAN	128873	0.603271889635
PHL	CAN	363805	0.34692507362
POL	CAN	195712	0.243356679011
PRT	CAN	172749	0.460245516221
KOR	CAN	135744	0.234380914705
SAU	CAN	15842	0.299011617818
SVK	CAN	17287	0.207008112568
SVN	CAN	10815	0.35586765539
ZAF	CAN	46187	0.287824252497
LKA	CAN	124137	0.508197548715
TTO	CAN	76310	0.733874697698
ARE	CAN	12079	0.477307145975
GBR	CAN	674371	0.608948856278
TZA	CAN	22900	0.4777639851
USA	CAN	316649	0.539179610109
VNM	CAN	184799	0.372257694379
BHS	USA	35569	0.585720130957
BLZ	USA	53099	0.613874424838
CHN	USA	2246840	0.0812596861
HKG	USA	242170	0.200451465014
COL	USA	721533	0.183364875166
CRI	USA	83920	0.518165254921
CUB	USA	1201164	0.59864427879
DOM	USA	967988	0.6051408086
ECU	USA	472855	0.337690897133
SLV	USA	1371767	0.629208118582
GTM	USA	929961	0.62475948806
GUY	USA	281371	0.515485995784
HTI	USA	663860	0.485800173598
HND	USA	550694	0.607513673012
IRN	USA	393414	0.289995098326
ISR	USA	148338	0.341014311523
JAM	USA	765043	0.555289232441
JPN	USA	345898	0.316707334572
KEN	USA	112604	0.112084411427
MTQ	USA	1782	0.556775673611
MEX	USA	12950828	0.654663247691
NIC	USA	274293	0.343883343918
NGA	USA	252172	0.0902209791586
PAN	USA	112222	0.571114367888
PER	USA	447183	0.228878561223
PHL	USA	1998932	0.286121481413
PRI	USA	1685015	0.65680499997
KOR	USA	1145196	0.367576391643
SAU	USA	63906	0.0861121117461
THA	USA	267919	0.188748933642
TTO	USA	249001	0.54336469312
VEN	USA	218596	0.26244074711
VNM	USA	1381076	0.444025631545
CAN	USA	867411	0.53108705398
BLR	LTU	35708	0.945397723335
RUS	LTU	62143	0.799793689511
UKR	LTU	13322	0.579428448713
BOL	ARG	370983	0.966402192815
BRA	ARG	43510	0.499660929321
CHL	ARG	193007	0.94946620342
ITA	ARG	140990	0.70449187087
PRY	ARG	598711	0.978896866516
PER	ARG	171964	0.87599156849
ESP	ARG	90494	0.810239330935
URY	ARG	119533	0.954386942257
BGD	SAU	1309004	0.613772544905
EGY	SAU	1298388	0.805185746701
ERI	SAU	39834	0.477643779928
IND	SAU	1761857	0.510019781699
IDN	SAU	379632	0.517266339607
JOR	SAU	168827	0.734727181558
KWT	SAU	134184	0.822774292569
LBN	SAU	57098	0.349248546306
PAK	SAU	1319607	0.703700959933
PHL	SAU	1028802	0.64892347245
LKA	SAU	147032	0.490452358605
SDN	SAU	234564	0.672641173702
SYR	SAU	139437	0.670759442165
YEM	SAU	461042	0.850374007244
BIH	SVN	98501	0.967907357948
HRV	SVN	49475	0.968235520048
DEU	SVN	8547	0.343201893304
SRB	SVN	36719	0.927130408219
MKD	SVN	14398	0.927315195667
BGD	KWT	279169	0.613206546844
EGY	KWT	182342	0.717941317839
IND	KWT	730558	0.713507978073
IDN	KWT	82139	0.52186559412
JOR	KWT	36242	0.735814401813
PAK	KWT	244281	0.665657209497
PHL	KWT	122214	0.446198084754
LKA	KWT	27251	0.434613375764
SDN	KWT	39693	0.603712951229
SYR	KWT	15605	0.453268535001
ARE	KWT	23268	0.907066371913
YEM	KWT	51598	0.732543140035
ARM	RUS	510640	0.858781302373
AZE	RUS	743111	0.841711231875
BLR	RUS	740148	0.808437834574
EST	RUS	56896	0.719105647228
GEO	RUS	436005	0.844000113812
KAZ	RUS	2479430	0.858316804643
KGZ	RUS	572678	0.882192436404
LVA	RUS	86567	0.677357055407
LTU	RUS	68834	0.414469271875
MNG	RUS	20476	0.724097737716
MDA	RUS	285023	0.740488682102
TJK	RUS	451778	0.875120786348
TKM	RUS	179802	0.872684838667
UKR	RUS	2939083	0.827455480435
UZB	RUS	1110593	0.843080293921
AUT	DEU	203157	0.804588703039
BIH	DEU	158813	0.418865395791
COG	DEU	12556	0.227826867056
HRV	DEU	233064	0.756349966524
CZE	DEU	111375	0.706021320498
DNK	DEU	21657	0.345490210014
FRA	DEU	123751	0.232230762206
GRC	DEU	238220	0.721453593245
HUN	DEU	105188	0.647515683058
IRN	DEU	120657	0.455235469576
ITA	DEU	433127	0.549668314272
KAZ	DEU	717753	0.632399219069
KGZ	DEU	49500	0.23522340738
LBN	DEU	67031	0.394611804944
LUX	DEU	16500	0.746836170625
MNE	DEU	20625	0.261132660683
NLD	DEU	137157	0.532495292258
POL	DEU	1146754	0.760145284115
PRT	DEU	107250	0.122857283272
ROM	DEU	383626	0.459060847435
RUS	DEU	1007536	0.370895786391
SRB	DEU	189750	0.542858606617
SVK	DEU	50532	0.544525663897
SVN	DEU	30937	0.642166900488
ESP	DEU	88688	0.289680787533
CHE	DEU	45376	0.267109325872
SYR	DEU	44344	0.208664596908
THA	DEU	71157	0.302092528572
MKD	DEU	86626	0.59512598437
TUR	DEU	1543787	0.841774124877
COL	CRI	18258	0.60754359532
SLV	CRI	10729	0.5866845546
NIC	CRI	303523	0.992131771643
USA	CRI	12752	0.409829798066
AUS	NZL	80835	0.947560649374
CHN	NZL	114514	0.460675540519
HKG	NZL	9901	0.4697281659
FJI	NZL	48635	0.964360266859
IRL	NZL	8869	0.436981334715
JPN	NZL	12333	0.512468061684
MYS	NZL	18741	0.42389474504
NLD	NZL	28474	0.730078647679
KOR	NZL	37113	0.519720544454
SGP	NZL	6257	0.639761020787
ZAF	NZL	53694	0.875702961298
GBR	NZL	313850	0.864365178998
USA	NZL	22865	0.267754615917
ZWE	NZL	10497	0.558582186662
CAN	NZL	11587	0.326463025848
AFG	PAK	2326275	0.923615262193
BGD	PAK	186114	0.140512063102
IND	PAK	1395854	0.690103287213
MMR	PAK	93057	0.320563633094
BHR	ARE	3584	0.267579835802
BGD	ARE	1089917	0.614464312981
EGY	ARE	711894	0.718919176382
ERI	ARE	17404	0.196039008383
IND	ARE	2852207	0.714497368309
IDN	ARE	320684	0.523333992949
JOR	ARE	141490	0.736731881547
KWT	ARE	60802	0.697411983486
PAK	ARE	953708	0.666779328625
PHL	ARE	477139	0.447810938565
LKA	ARE	106394	0.436256823942
SDN	ARE	154968	0.604995393082
SYR	ARE	60926	0.454882196533
YEM	ARE	201451	0.73348245339
KGZ	TJK	11054	0.850745364946
RUS	TJK	241702	0.89458120461
UZB	TJK	6348	0.459372285737
AUT	TUR	21227	0.660731574181
AZE	TUR	24859	0.395659116528
BEL	TUR	12958	0.497369836246
BGR	TUR	712013	0.967946335028
CYP	TUR	15388	0.850210309923
FRA	TUR	23658	0.21769372332
DEU	TUR	405056	0.84781972834
GRC	TUR	87690	0.840521993037
IRN	TUR	19187	0.366087901215
MNE	TUR	54850	0.916762188651
NLD	TUR	32316	0.593344761464
NOR	TUR	5263	0.520860960678
SAU	TUR	6622	0.499372555007
SRB	TUR	109701	0.816490655689
SWE	TUR	7899	0.473902203602
CHE	TUR	15355	0.495972264551
MKD	TUR	46668	0.830040986763
DZA	MRT	3505	0.673988972755
FRA	MRT	3018	0.614989839647
GNB	MRT	2575	0.972717865532
MLI	MRT	16358	0.958550713887
AFG	IRN	2299676	0.952349751749
IRQ	IRN	81922	0.525610408713
TKM	IRN	4881	0.289265054328
BGD	IND	3230025	0.892515363902
BTN	IND	6770	0.521119045952
BRN	IND	25861	0.915135116785
NPL	IND	553050	0.914498909784
PAK	IND	1126796	0.786889453564
LKA	IND	158083	0.686065587732
ARE	IND	12209	0.594219857474
DZA	FRA	1406845	0.921796225191
BEL	FRA	150670	0.794344532643
KHM	FRA	62289	0.252596102587
CMR	FRA	78561	0.744232563713
CPV	FRA	21920	0.585388914892
CAF	FRA	16440	0.568858279655
COM	FRA	36024	0.911851280415
COG	FRA	68317	0.834096543996
CIV	FRA	88440	0.460510212596
COD	FRA	62172	0.216070061731
GAB	FRA	19451	0.898391932717
DEU	FRA	229738	0.268648593941
GIN	FRA	29045	0.375419094232
HTI	FRA	73100	0.321823994913
ITA	FRA	361475	0.571711246734
LBN	FRA	46378	0.341385724901
LUX	FRA	12674	0.742681552918
MDG	FRA	118397	0.923570296076
MLI	FRA	69253	0.409195297598
MRT	FRA	16380	0.56761541856
MUS	FRA	43599	0.777531468449
MAR	FRA	911046	0.810726374848
NLD	FRA	41868	0.122278869917
PRT	FRA	629118	0.81123602874
SEN	FRA	115909	0.73446769349
SRB	FRA	74609	0.258080718314
ESP	FRA	299355	0.77352505146
SUR	FRA	23977	0.514802627863
CHE	FRA	93682	0.640360332075
TGO	FRA	23367	0.210772891364
TUN	FRA	382129	0.893648386899
TUR	FRA	259514	0.428626969377
VNM	FRA	123638	0.175036230587
IRQ	SYR	759225	0.972604271494
PSE	SYR	242399	0.87215040385
CZE	SVK	83050	0.992709649653
UKR	SVK	9398	0.428881221034
BRA	PER	5651	0.744201301718
COL	PER	6902	0.71402212667
USA	PER	11461	0.785187601288
BIH	NOR	14717	0.514120286777
CHL	NOR	7278	0.591085108241
DNK	NOR	26235	0.943341123005
ERI	NOR	9258	0.791016644217
FIN	NOR	7478	0.773473465062
DEU	NOR	30819	0.429912576987
IRN	NOR	16198	0.663261158172
IRQ	NOR	24763	0.550253403978
LVA	NOR	7565	0.759570637212
LTU	NOR	25623	0.870845973485
NLD	NOR	8850	0.488911140766
POL	NOR	76184	0.740755213754
SRB	NOR	13752	0.542223295302
SOM	NOR	23278	0.673872052517
LKA	NOR	10120	0.448178646181
SWE	NOR	53082	0.961622665006
THA	NOR	17151	0.721978712307
USA	NOR	18669	0.347934309481
VNM	NOR	14995	0.301186181643
EGY	LBY	20590	0.27069451088
IRQ	LBY	67123	0.789448070318
JOR	LBY	20005	0.803687660179
KWT	LBY	10587	0.811708263997
LBN	LBY	10849	0.64733815029
SAU	LBY	34773	0.9497979502
SOM	LBY	102471	0.907199644212
PSE	LBY	280475	0.915328610267
SDN	LBY	14143	0.57016037226
SYR	LBY	27214	0.843055927365
YEM	LBY	20957	0.739083947684
ARG	ECU	7867	0.663838660163
CHL	ECU	16518	0.888042788263
COL	ECU	181115	0.957323290627
PER	ECU	19960	0.799378161936
ESP	ECU	10888	0.708570673361
USA	ECU	39038	0.78389201424
VEN	ECU	12965	0.855077795908
CUB	DOM	9435	0.559825931023
HTI	DOM	258814	0.984447146216
ITA	DOM	9622	0.28727677709
PRI	DOM	12120	0.594563517332
ESP	DOM	10167	0.662023924699
USA	DOM	12602	0.410660128966
VEN	DOM	19680	0.891620454527
ARG	BOL	46068	0.971774092388
BRA	BOL	24012	0.906384979805
MEX	BOL	16193	0.290952556458
PER	BOL	15001	0.88403436299
USA	BOL	5689	0.48709493541
BGD	BHR	100444	0.610815425363
EGY	BHR	65607	0.716087441251
IND	BHR	262855	0.711628760704
IDN	BHR	29553	0.519074237949
JOR	BHR	13040	0.734060859804
KWT	BHR	5603	0.694382966039
PAK	BHR	87892	0.663524539399
PHL	BHR	43971	0.443120351025
LKA	BHR	9804	0.431473590236
SDN	BHR	14281	0.601268742542
SYR	BHR	5614	0.45018142368
ARE	BHR	8371	0.906378532456
YEM	BHR	18564	0.730756905041
IRN	FIN	5117	0.574600968158
IRQ	FIN	9074	0.499535166199
RUS	FIN	68434	0.657295323777
SOM	FIN	10093	0.68148407849
SWE	FIN	36117	0.976048114719
THA	FIN	8542	0.759547944339
BIH	SWE	57741	0.711418973931
CHL	SWE	29000	0.76526801317
DNK	SWE	45104	0.932438592692
ERI	SWE	14013	0.725729603652
EST	SWE	10350	0.793793207582
FIN	SWE	167185	0.976717203943
DEU	SWE	49717	0.324932285015
GRC	SWE	13472	0.40029074824
HUN	SWE	15995	0.652068077752
IRN	SWE	66978	0.816626840468
IRQ	SWE	130449	0.796079324101
LVA	SWE	5891	0.468698165862
LBN	SWE	25244	0.705708861005
LTU	SWE	8993	0.422969333692
NOR	SWE	43752	0.944055060102
POL	SWE	76848	0.533299244674
SRB	SWE	27348	0.529380163344
SOM	SWE	44856	0.655014569215
SYR	SWE	28067	0.731849850103
THA	SWE	36274	0.728039414114
TUR	SWE	45998	0.397055467531
AUT	AUS	21964	0.194542987291
CHL	AUS	30606	0.276595709514
CHN	AUS	447407	0.250610097003
HKG	AUS	96704	0.620452449588
HRV	AUS	73165	0.541434719713
CYP	AUS	22393	0.680674419006
DNK	AUS	11791	0.248833083106
FJI	AUS	67233	0.846351654342
DEU	AUS	137677	0.094386878521
GRC	AUS	136221	0.679972459153
HUN	AUS	24267	0.231282409593
IRL	AUS	77513	0.557325181916
ITA	AUS	231650	0.464359678473
JPN	AUS	55816	0.377783428117
LBN	AUS	96800	0.663392050107
MYS	AUS	145227	0.50256499197
MLT	AUS	52346	0.886588301057
MUS	AUS	28936	0.720844283769
NLD	AUS	94894	0.542216444365
NZL	AUS	582761	0.928845337653
PNG	AUS	33434	0.935257886168
PHL	AUS	189969	0.0987899161351
KOR	AUS	107360	0.181541625742
SAU	AUS	13868	0.294915394257
SGP	AUS	63077	0.75719434202
ZAF	AUS	166731	0.761628569529
LKA	AUS	98792	0.468510346014
THA	AUS	57176	0.380200878736
MKD	AUS	53225	0.564818618663
TLS	AUS	11309	0.843657936838
GBR	AUS	1277474	0.796412931978
VNM	AUS	225749	0.502889932769
ZWE	AUS	34034	0.287110816016
CAN	AUS	47248	0.117590349325
ROM	BGR	6371	0.675034096672
RUS	BGR	19733	0.66165149976
UKR	BGR	6193	0.500431856333
BGR	ROM	18271	0.877640374038
GRC	ROM	6065	0.772072737111
ITA	ROM	27462	0.830234778138
MDV	ROM	3	0.458409022497
MDA	ROM	49785	0.970888257889
ESP	ROM	14506	0.872399572935
UKR	ROM	11903	0.425097631826
AGO	ZAF	38192	0.749301735167
BWA	ZAF	48163	0.975249290926
COG	ZAF	22113	0.83561367163
COD	ZAF	23404	0.291344070323
KEN	ZAF	16164	0.549223575683
LSO	ZAF	310925	0.97798785767
MWI	ZAF	70038	0.917374076337
MUS	ZAF	8351	0.653723985455
MOZ	ZAF	462412	0.963761394769
NAM	ZAF	129488	0.977527996856
NLD	ZAF	19752	0.306124522084
NGA	ZAF	18659	0.257876614251
PRT	ZAF	52144	0.425576307615
SWZ	ZAF	92854	0.977930505014
GBR	ZAF	305660	0.700035483826
TZA	ZAF	10662	0.600310235437
ZMB	ZAF	64700	0.927088575903
ZWE	ZAF	358109	0.961535991074
BGD	MYS	352005	0.630331970517
BRN	MYS	5975	0.845961113554
IDN	MYS	1051227	0.943120638021
JPN	MYS	16156	0.283026636674
MMR	MYS	247768	0.801856749562
NPL	MYS	201345	0.898664829692
SGP	MYS	78092	0.923123682348
VNM	MYS	85709	0.524346786
BLR	LVA	49235	0.921641221755
LTU	LVA	18187	0.92285475476
RUS	LVA	146628	0.827420120216
UKR	LVA	36106	0.67110634597
AGO	BRA	6530	0.650558908529
ARG	BRA	29456	0.835030612555
BOL	BRA	39337	0.900133023333
CHL	BRA	15640	0.811037150993
FRA	BRA	9688	0.329660969049
DEU	BRA	16459	0.211166691314
ITA	BRA	37664	0.6505987733
JPN	BRA	49717	0.908933878241
LBN	BRA	12502	0.743030210708
PRY	BRA	39778	0.900502305009
PER	BRA	15222	0.608266502821
PRT	BRA	139825	0.926867508926
ESP	BRA	31149	0.819285393823
USA	BRA	23828	0.503006081463
URY	BRA	24371	0.928013714739
CHN	PAN	16010	0.411997391334
COL	PAN	47392	0.929214729914
DOM	PAN	6944	0.786106094555
NIC	PAN	11080	0.919002470904
USA	PAN	12045	0.705191067616
ARM	MDA	3103	0.390846529324
AZE	MDA	6089	0.462586666117
BLR	MDA	34291	0.851692223148
PRK	MDA	1850	0.667205182478
GEO	MDA	4571	0.559236100269
KAZ	MDA	18312	0.468827120609
KGZ	MDA	2628	0.353364424146
LVA	MDA	4796	0.783128253785
LTU	MDA	5946	0.71251272105
RUS	MDA	221965	0.842734680502
TJK	MDA	2677	0.435007824942
UKR	MDA	51908	0.684528071551
UZB	MDA	10696	0.527087129212
BGD	QAT	220403	0.610705163979
EGY	QAT	143960	0.716000712165
IND	QAT	576776	0.711540489063
IDN	QAT	64849	0.518952651576
JOR	QAT	28613	0.73397566059
KWT	QAT	12296	0.69432154099
PAK	QAT	192860	0.663425648285
PHL	QAT	96487	0.442987298447
LKA	QAT	21516	0.431391113641
SDN	QAT	31337	0.601160340069
SYR	QAT	12320	0.450082318311
ARE	QAT	18370	0.906355014309
YEM	QAT	40737	0.730687811968
AUS	IRL	5520	0.551840661169
CZE	IRL	5948	0.598833189009
FRA	IRL	10940	0.291923103647
HUN	IRL	8040	0.642484163053
LVA	IRL	21751	0.903130578617
LTU	IRL	37823	0.904598548037
NGA	IRL	18540	0.689026331735
POL	IRL	124566	0.822234134575
ROM	IRL	19566	0.277736145644
SVK	IRL	11534	0.817408108384
ZAF	IRL	7546	0.486597729077
GBR	IRL	253605	0.876274409036
USA	IRL	24857	0.439742754269
BGR	CZE	7113	0.450517048921
DEU	CZE	14191	0.293513761886
POL	CZE	18663	0.445623347714
MDA	CZE	9082	0.690274720679
RUS	CZE	32946	0.217476001649
SVK	CZE	73437	0.98158405258
UKR	CZE	127239	0.842630664943
VNM	CZE	61744	0.847958837987
ARM	BLR	5762	0.203699292031
AZE	BLR	13571	0.367608716976
EST	BLR	3090	0.543675877945
GEO	BLR	8558	0.405004334309
KAZ	BLR	70362	0.58230743402
KGZ	BLR	5263	0.198196509337
LVA	BLR	9989	0.718526867862
LTU	BLR	16562	0.710799449252
MDA	BLR	7653	0.293982665433
RUS	BLR	686316	0.856292325946
TJK	BLR	5712	0.317914687881
TKM	BLR	5497	0.641371559205
UKR	BLR	227042	0.785567814289
UZB	BLR	14874	0.231059166858
ARG	CHL	66701	0.948645532829
BOL	CHL	27105	0.903614304096
BRA	CHL	10850	0.550770182475
COL	CHL	15525	0.560904073546
ECU	CHL	21521	0.825790931353
PER	CHL	149335	0.967572207087
ZAF	CHL	12167	0.792410391995
ESP	CHL	10950	0.684109451048
USA	CHL	9984	0.312454421904
VEN	CHL	5115	0.640697510204
CUB	PRI	17392	0.794883529016
DOM	PRI	67415	0.954499929267
USA	PRI	188954	0.959248839301
BGR	BEL	14641	0.349805695575
CMR	BEL	8161	0.64444260463
COD	BEL	20072	0.531568757387
FRA	BEL	155879	0.888047849531
DEU	BEL	43821	0.36711294107
GRC	BEL	16450	0.561415939181
ITA	BEL	189367	0.852408561042
MAR	BEL	91090	0.723933397513
NLD	BEL	148440	0.934631021928
POL	BEL	47894	0.43769184177
PRT	BEL	36777	0.570995909131
ROM	BEL	29328	0.264760780408
ESP	BEL	50282	0.791390710614
TUR	BEL	43966	0.468857633162
KHM	THA	750109	0.951331165498
LAO	THA	926427	0.954249019237
MMR	THA	1892480	0.954038184957
EGY	IRQ	11544	0.815161747364
IRN	IRQ	15611	0.955086124058
JOR	IRQ	8308	0.949185270203
PSE	IRQ	14954	0.847612536768
SDN	IRQ	3048	0.775636939432
SYR	IRQ	4981	0.911534769884
TUR	IRQ	9776	0.805515159085
YEM	IRQ	1608	0.674333268909
CHN	PHL	36171	0.692739067172
JPN	PHL	13834	0.914565939929
KOR	PHL	6948	0.584620776096
USA	PHL	35779	0.89157937236
CAN	PHL	5600	0.719476962888
AUT	CHE	64097	0.852503569619
BEL	CHE	15997	0.515154510171
BIH	CHE	56665	0.579410326691
BRA	CHE	36153	0.351676279251
CMR	CHE	7147	0.353361389346
HRV	CHE	21435	0.481573437332
CZE	CHE	14017	0.51787726127
ERI	CHE	8759	0.434655471793
FRA	CHE	149737	0.786578885836
DEU	CHE	356974	0.801837941181
HUN	CHE	17255	0.53543224074
ITA	CHE	260746	0.798590235456
NLD	CHE	23883	0.42205239153
PRT	CHE	202745	0.825046101386
SRB	CHE	128392	0.815567452497
SVK	CHE	12282	0.560714729128
ESP	CHE	61912	0.690576603522
LKA	CHE	32085	0.445073360337
SWE	CHE	10047	0.503461114752
THA	CHE	19686	0.379841906322
MKD	CHE	57907	0.838092691047
TUR	CHE	83199	0.460066762714
USA	CHE	37762	0.133689406148
CHL	VEN	12545	0.594468766351
COL	VEN	819024	0.969073600769
DOM	VEN	12078	0.325087906254
ECU	VEN	29994	0.664378930804
GUY	VEN	7401	0.52205984388
ITA	VEN	41858	0.457288018485
PER	VEN	38112	0.680374207192
PRT	VEN	44775	0.623719372636
ESP	VEN	61332	0.820436493327
SYR	VEN	12729	0.559477601967
AGO	PRT	161395	0.975368807862
BRA	PRT	138664	0.905294220947
CPV	PRT	61492	0.978270434239
FRA	PRT	93781	0.859059038409
DEU	PRT	27792	0.280834151296
MOZ	PRT	72541	0.917084104862
MDA	PRT	20377	0.717584222069
ROM	PRT	23513	0.283895705302
ZAF	PRT	11392	0.573247540542
ESP	PRT	16366	0.568368379003
CHE	PRT	16717	0.747082989397
UKR	PRT	48065	0.374400170791
VEN	PRT	24970	0.820871238477
ARG	MEX	15746	0.526565486969
CUB	MEX	13920	0.309011964912
GTM	MEX	40609	0.771684366397
HND	MEX	12636	0.588218333189
ESP	MEX	21700	0.583605714435
USA	MEX	848576	0.966331419607
VEN	MEX	11569	0.576070098695
ARM	UZB	16867	0.609473704445
AZE	UZB	33157	0.66222833961
BLR	UZB	70495	0.789988900193
PRK	UZB	12598	0.83777255008
EST	UZB	4069	0.611572595485
GEO	UZB	23175	0.712469787107
KAZ	UZB	91711	0.642781246394
KGZ	UZB	14657	0.589839864623
LVA	UZB	6404	0.569491159923
LTU	UZB	18776	0.723994638228
MDA	UZB	18850	0.615721805706
RUS	UZB	586089	0.822598590978
TJK	UZB	15631	0.662427254474
TKM	UZB	7100	0.692583480847
UKR	UZB	189709	0.732631633788
ECU	COL	13857	0.908382473319
ESP	COL	6455	0.813101229425
USA	COL	18346	0.830899407142
VEN	COL	45402	0.984141025585
BGR	CYP	7247	0.699846243046
GEO	CYP	17994	0.926556575498
GRC	CYP	27912	0.941677511966
RUS	CYP	15309	0.207071161247
ZAF	CYP	5847	0.778307672415
LKA	CYP	11627	0.819247490317
GBR	CYP	42854	0.803181954721
ALB	ITA	449657	0.866730322273
ARG	ITA	84532	0.541317826272
AUS	ITA	21318	0.266909964118
BEL	ITA	49407	0.576355899385
BRA	ITA	113929	0.433894977709
BGR	ITA	57794	0.240265115823
DOM	ITA	39712	0.141133023483
ECU	ITA	92228	0.516729249518
EGY	ITA	103111	0.0729566392536
FRA	ITA	146537	0.519033559025
DEU	ITA	230610	0.387362508056
GHA	ITA	42837	0.397633743528
LBY	ITA	38548	0.826959877392
LUX	ITA	5092	0.559348271957
MUS	ITA	9600	0.391740393779
MAR	ITA	425188	0.706171786738
NGA	ITA	48073	0.290779393281
PER	ITA	113230	0.525478428501
POL	ITA	128158	0.153587403889
MDA	ITA	151313	0.747486530294
ROM	ITA	1008169	0.843504706031
SEN	ITA	79102	0.705776629503
SRB	ITA	62564	0.2980769959
LKA	ITA	80543	0.43184548317
CHE	ITA	207013	0.858237233247
MKD	ITA	68714	0.677083674412
TUN	ITA	115588	0.750143926022
UKR	ITA	213303	0.198073393897
VEN	ITA	51207	0.523173430683
GBR	MLT	11429	0.871864344145
AUS	NLD	10422	0.441437373434
BEL	NLD	52442	0.846902129995
BGR	NLD	18044	0.217772830471
CPV	NLD	12120	0.787205317928
FRA	NLD	23561	0.21601356921
DEU	NLD	126587	0.583063343301
GHA	NLD	14175	0.402116584659
HUN	NLD	10920	0.422471102645
IDN	NLD	139260	0.694141500052
IRN	NLD	28079	0.518717642552
IRQ	NLD	42011	0.366122384997
MAR	NLD	173489	0.757189465031
POL	NLD	80639	0.447419310145
SRB	NLD	53050	0.654555276197
SOM	NLD	25403	0.347312665979
ZAF	NLD	13406	0.340055458541
ESP	NLD	21887	0.389207651712
SUR	NLD	191182	0.979977706029
THA	NLD	13450	0.283174408064
TUR	NLD	203483	0.772415633746
AUS	GBR	112636	0.744563263204
BHS	GBR	6267	0.601495590623
BHR	GBR	6021	0.479388111434
BEL	GBR	32767	0.297210802474
BRN	GBR	5222	0.516797676574
BGR	GBR	58366	0.104401701097
HKG	GBR	88522	0.53166115473
CYP	GBR	66845	0.858628935448
CZE	GBR	40959	0.452477178588
DNK	GBR	21933	0.44256483704
ERI	GBR	20172	0.255188565702
FRA	GBR	139259	0.38366363925
GMB	GBR	10445	0.62881440292
DEU	GBR	311286	0.391431152182
GHA	GBR	81917	0.536900878465
GRC	GBR	38911	0.112996852404
GUY	GBR	21073	0.16525202688
HUN	GBR	51198	0.477510848918
IND	GBR	756471	0.217725620034
IRN	GBR	75773	0.35175948242
IRL	GBR	412658	0.880041355066
ISR	GBR	20786	0.259043261544
ITA	GBR	136187	0.147100363205
JAM	GBR	145505	0.597072305104
JPN	GBR	42823	0.174106451999
KEN	GBR	145403	0.811983191754
LVA	GBR	70654	0.721007345611
LBY	GBR	20069	0.608718141845
LTU	GBR	133116	0.743313929406
MWI	GBR	16137	0.25001176235
MLT	GBR	29101	0.771133622558
MUS	GBR	48044	0.790901744581
NLD	GBR	60414	0.284378469899
NZL	GBR	55294	0.36554701392
NGA	GBR	184314	0.678420205594
NOR	GBR	17059	0.431962272619
OMN	GBR	5222	0.727176864272
PAK	GBR	476144	0.418729624973
POL	GBR	661482	0.680597168716
PRT	GBR	90314	0.14528125016
SAU	GBR	35511	0.594753930445
SGP	GBR	41143	0.595970333233
SVK	GBR	62462	0.677951087641
SOM	GBR	93181	0.299280667654
ZAF	GBR	214009	0.776231887731
ESP	GBR	84989	0.367635984775
LKA	GBR	134140	0.516836253042
SWE	GBR	32378	0.475582510204
THA	GBR	41353	0.14812154824
TTO	GBR	21826	0.276778252894
UGA	GBR	64223	0.496969486638
ARE	GBR	9308	0.347116427262
TZA	GBR	31108	0.569115957701
USA	GBR	222201	0.378972983745
ZMB	GBR	34119	0.625810389587
ZWE	GBR	115708	0.674082983542
CAN	GBR	94000	0.356611757968
DZA	ISR	46477	0.632981965453
ARG	ISR	40031	0.740456138156
AZE	ISR	13764	0.276707183291
BLR	ISR	23524	0.421554612138
BEL	ISR	6098	0.318639093999
BGR	ISR	16924	0.336542239542
FRA	ISR	42578	0.589079067286
GEO	ISR	9479	0.355847807848
HUN	ISR	12713	0.596452225205
IRN	ISR	53236	0.783878236198
IRQ	ISR	68976	0.659971301558
LBY	ISR	17574	0.906031474102
MAR	ISR	165963	0.810447423837
POL	ISR	60321	0.459935361109
MDA	ISR	11102	0.362994533728
ROM	ISR	105488	0.677111509012
RUS	ISR	116632	0.277080526935
ZAF	ISR	11926	0.42728933407
SYR	ISR	9649	0.398940722996
TUN	ISR	23954	0.718986808105
TUR	ISR	28449	0.200703481235
UKR	ISR	137472	0.60455080352
USA	ISR	80463	0.63834302657
URY	ISR	6488	0.51956744133
UZB	ISR	22705	0.325860525706
YEM	ISR	31408	0.696223797056
POL	ISL	9357	0.886900658756
BIH	AUT	138677	0.875904037254
BGR	AUT	14061	0.257770676146
HRV	AUT	35755	0.773783478184
CZE	AUT	49153	0.895612495856
DEU	AUT	199935	0.786706025781
HUN	AUT	39743	0.852086775046
IRN	AUT	13849	0.369881189629
ITA	AUT	26578	0.199106960149
MNE	AUT	19521	0.839414244004
POL	AUT	58977	0.455927327771
ROM	AUT	62801	0.515830851883
SRB	AUT	174437	0.913039617188
SVK	AUT	24283	0.840689855293
SVN	AUT	16005	0.887853942808
CHE	AUT	14123	0.584670170127
MKD	AUT	19592	0.726699160641
TUR	AUT	165206	0.79658610234
EGY	JOR	276950	0.715868357689
IRQ	JOR	401130	0.858031575689
PSE	JOR	2114224	0.955495322105
SYR	JOR	57847	0.730906137724
BIH	DNK	18221	0.668016561465
DEU	DNK	35316	0.578326393673
IRN	DNK	13727	0.689973381199
IRQ	DNK	21974	0.598657354247
LBN	DNK	12704	0.773525208092
LTU	DNK	8666	0.728995953232
NLD	DNK	6950	0.49739823593
POL	DNK	30931	0.560462397336
ROM	DNK	13615	0.263891457042
SOM	DNK	10389	0.497873272815
LKA	DNK	8032	0.461276277268
SWE	DNK	21988	0.930002993884
THA	DNK	12045	0.699905354031
TUR	DNK	32829	0.632338767364
GBR	DNK	18047	0.201657055563
USA	DNK	12029	0.268616563426
BLR	POL	81363	0.891707343961
BEL	POL	5593	0.5696990654
CZE	POL	4836	0.567713115112
FRA	POL	27991	0.67869752161
DEU	POL	81779	0.748579504048
IRL	POL	8136	0.563101805778
LTU	POL	54057	0.939271420216
RUS	POL	40879	0.119901874238
UKR	POL	221307	0.861342120354
GBR	POL	37020	0.424876831611
USA	POL	14651	0.257935820939
AUT	HUN	8794	0.781676199191
DEU	HUN	33896	0.606989205524
ROM	HUN	232793	0.941884488574
SRB	HUN	26814	0.813718383882
SVK	HUN	24025	0.941026239418
UKR	HUN	31632	0.462602140063
IRQ	EGY	28192	0.801515327047
JOR	EGY	8402	0.815019149586
SOM	EGY	43038	0.912846292353
PSE	EGY	95528	0.902866593136
SDN	EGY	5941	0.591977008418
SYR	EGY	11430	0.852304156991
YEM	EGY	8803	0.753663710488
ALB	GRC	574840	0.981285832798
ARM	GRC	7779	0.394713345256
BGR	GRC	55988	0.806768840904
CYP	GRC	11496	0.894025997021
GEO	GRC	37912	0.843888815933
ROM	GRC	38597	0.454504549551
SYR	GRC	7500	0.434740091956
SRB	BIH	6005	0.956101293021
SVN	BIH	1153	0.972358277144
DZA	ESP	60110	0.102949002102
ARG	ESP	268129	0.811267280646
BEL	ESP	46888	0.521473750828
BOL	ESP	185203	0.789263378622
BRA	ESP	126834	0.434860577912
BGR	ESP	160832	0.607109929042
CHL	ESP	62031	0.565488291474
COL	ESP	359178	0.676084517347
CUB	ESP	115078	0.464863367495
DNK	ESP	12520	0.280125186843
ECU	ESP	451184	0.865085701108
GNQ	ESP	21383	0.72630169802
FIN	ESP	13474	0.210274608498
FRA	ESP	216248	0.615127376372
GMB	ESP	19239	0.81360277422
DEU	ESP	240003	0.359396939398
GNB	ESP	6104	0.410589917197
HND	ESP	36271	0.318588047846
ITA	ESP	97721	0.074813618706
MRT	ESP	10654	0.468280393546
MAR	ESP	745674	0.803326951724
NLD	ESP	52615	0.305943741966
NOR	ESP	19099	0.545196280505
PRY	ESP	86795	0.595985894205
PER	ESP	190004	0.658538431426
PRT	ESP	137264	0.420548225336
ROM	ESP	797603	0.787036728556
SEN	ESP	59072	0.591692315116
SWE	ESP	22832	0.409771414036
CHE	ESP	64118	0.5704059591
GBR	ESP	381025	0.452224557527
URY	ESP	79899	0.785465237533
VEN	ESP	155034	0.793984542213
KHM	VNM	2485	0.777203937046
CHN	VNM	8639	0.535652175432
IDN	VNM	7671	0.803215621433
LAO	VNM	4284	0.844505676065
MMR	VNM	9783	0.859139976656
TLS	VNM	300	0.939586642287
ALB	MNE	19775	0.972545002313
BIH	MNE	9886	0.934337060588
HRV	MNE	4489	0.928343977277
SRB	MNE	11864	0.952268852401
SVN	MNE	273	0.773994864044
MKD	MNE	1620	0.86911739639
BEL	LUX	17925	0.941970656847
FRA	LUX	32752	0.891886308578
DEU	LUX	12787	0.513710666552
ITA	LUX	18667	0.718699478835
PRT	LUX	85716	0.953648515579
SRB	LUX	6258	0.641934428655
AUT	SRB	3709	0.507481872506
BIH	SRB	170974	0.958947644898
HRV	SRB	157361	0.977617961617
MNE	SRB	80674	0.983633671455
SVN	SRB	14703	0.95073290043
MKD	SRB	61315	0.961259498844
ALB	MKD	25400	0.940336615818
BIH	MKD	8468	0.797824403675
HRV	MKD	1393	0.492762863864
MNE	MKD	8968	0.961310673707
SRB	MKD	17411	0.909719730711
TUR	MKD	72556	0.947873723081
BEN	GHA	19502	0.929868417572
BFA	GHA	92876	0.949154968207
CIV	GHA	10670	0.761595510657
LBR	GHA	2672	0.674202064086
MLI	GHA	7819	0.718011446549
NER	GHA	9205	0.91656780949
NGA	GHA	32380	0.910411599883
TGO	GHA	142688	0.990607402366
FRA	MTQ	46259	0.982851340267
HTI	MTQ	1739	0.749798278968
BEN	GAB	49730	0.967527144528
BFA	GAB	6661	0.407231721973
CMR	GAB	48255	0.975853252867
TCD	GAB	4311	0.757406889714
COG	GAB	15547	0.96011627902
CIV	GAB	3233	0.318154084186
COD	GAB	8485	0.61056259788
GNQ	GAB	82825	0.995104637215
FRA	GAB	15308	0.66418370853
GHA	GAB	6062	0.662834166059
GIN	GAB	4742	0.75072444806
LBN	GAB	2382	0.342840739968
MLI	GAB	52549	0.944987409888
NGA	GAB	22779	0.856664559167
SEN	GAB	29057	0.939371482546
TGO	GAB	21927	0.931322228999
BFA	MLI	23145	0.893282449558
COG	MLI	4427	0.935686121738
CIV	MLI	80258	0.980808943844
FRA	MLI	2695	0.304681759713
GHA	MLI	2741	0.654934737385
GIN	MLI	16833	0.963382748784
MRT	MLI	14488	0.985264267947
NER	MLI	6039	0.93100408483
NGA	MLI	1748	0.362611455751
SEN	MLI	12310	0.933655249846
SLE	MLI	1350	0.672650696041
TGO	MLI	982	0.460719369667
DZA	SEN	3222	0.405591141063
BEN	SEN	2775	0.75822253378
CMR	SEN	780	0.479825610815
CIV	SEN	2160	0.470627423872
FRA	SEN	10652	0.762384283012
GMB	SEN	3965	0.972583292737
GHA	SEN	1373	0.412206305373
GIN	SEN	39594	0.984268100151
GNB	SEN	22670	0.993748366585
MLI	SEN	26193	0.948591829317
MRT	SEN	40955	0.994762620699
MAR	SEN	3167	0.165723250975
NER	SEN	1300	0.715309898584
SAU	SEN	1096	0.679794485966
SLE	SEN	11453	0.954906436209
TGO	SEN	1284	0.55965667708
BEN	NER	18483	0.97185056795
BFA	NER	19945	0.913464361381
CMR	NER	430	0.388033494484
TCD	NER	780	0.606081023227
CIV	NER	1241	0.395463659774
GHA	NER	1734	0.628820083818
LBY	NER	163	0.351891186341
MLI	NER	46584	0.979694159364
NGA	NER	20062	0.945185987533
SEN	NER	1187	0.605113972266
SSD	NER	479	0.166416295068
TGO	NER	10014	0.951159977523
HND	SLV	11558	0.978864610262
DZA	MAR	17637	0.967437696018
FRA	MAR	4961	0.883205788679
ITA	MAR	2080	0.611002163831
JOR	MAR	1000	0.803673465762
LBN	MAR	685	0.710131723348
LBY	MAR	1569	0.969606946065
SSD	MAR	2950	0.930589835624
SDN	MAR	1534	0.77592220562
SYR	MAR	1553	0.861162172709
YEM	MAR	1134	0.756528675584
DZA	TUN	11775	0.964476439964
ERI	TUN	567	0.858080601134
FRA	TUN	3305	0.872822676429
ITA	TUN	1384	0.581390444513
LBY	TUN	2093	0.983265181864
MAR	TUN	6218	0.892214305577
SOM	TUN	956	0.68040590353
SDN	TUN	731	0.676247750349
COM	MDG	5510	0.997557257901
FRA	MDG	10185	0.95305913937
IND	MDG	4391	0.392038662935
CRI	HND	618	0.949112110105
NIC	HND	5574	0.971309141438
LSO	SWZ	173	0.711120872323
MOZ	SWZ	8556	0.983303802832
BWA	LSO	21	0.962686376293
ZAF	LSO	1060	0.989564354613
SWZ	LSO	25	0.946631825503
ZWE	LSO	91	0.902860553338
CMR	CAF	11463	0.964152844867
COD	CAF	34601	0.958795580374
FRA	CAF	5015	0.641343347915
NGA	CAF	2453	0.594483362646
SEN	CAF	2707	0.787238776552
SSD	CAF	2386	0.72663506076
AGO	NAM	17493	0.990462823728
BWA	NAM	257	0.930576857838
ZAF	NAM	7203	0.964891932796
ZMB	NAM	7718	0.990333033937
ZWE	NAM	3602	0.942023070618
COG	TZA	24767	0.979602428796
COD	TZA	62070	0.948054875715
KEN	TZA	27481	0.956842032733
MWI	TZA	6947	0.893962588937
MOZ	TZA	19948	0.895508711789
NAM	TZA	633	0.538980020337
RWA	TZA	1196	0.460967074534
UGA	TZA	5644	0.733694889379
ZMB	TZA	9462	0.935472613174
AGO	COD	145561	0.990434718514
BDI	COD	23485	0.968706424328
COG	COD	1393	0.692499782594
RWA	COD	127677	0.993168259274
SSD	COD	4017	0.650064610809
BDI	ZMB	2010	0.89394963488
COD	ZMB	22670	0.957273782256
MWI	ZMB	3940	0.942660391368
RWA	ZMB	5484	0.953012465624
ZWE	ZMB	5149	0.900149721488
COM	ERI	190	0.968606801452
COD	ERI	1672	0.916209171635
MWI	ERI	765	0.956068885394
AGO	COG	30592	0.938064212439
BEN	COG	11271	0.84941421953
CMR	COG	8382	0.854140329828
CAF	COG	24255	0.978901409235
TCD	COG	7837	0.843481022998
COD	COG	266319	0.982919177726
GNQ	COG	1173	0.67543340338
FRA	COG	7656	0.378227065421
MLI	COG	25160	0.876079175095
MRT	COG	2335	0.80058255676
RWA	COG	18634	0.936439904484
SEN	COG	9841	0.812891579714
TGO	COG	1808	0.34933641775
AGO	BWA	3236	0.832022616473
COD	BWA	3091	0.632327377031
LSO	BWA	2970	0.881193334311
MWI	BWA	4190	0.924838909954
ZAF	BWA	33973	0.973533847799
SWZ	BWA	635	0.83748221499
UGA	BWA	1500	0.608848200574
GBR	BWA	7534	0.44086407672
TZA	BWA	2705	0.898676381235
ZWE	BWA	28832	0.973938355898
BLZ	GTM	873	0.954549783224
SLV	GTM	18295	0.94691082898
MEX	GTM	16716	0.589346718708
USA	GTM	8236	0.792604618668
ARG	PRY	75919	0.978570473859
BRA	PRY	82116	0.964821287855
HTI	BHS	40491	0.98512342295
USA	BHS	4534	0.704002927714
AUS	JPN	13365	0.443893057757
BRA	JPN	365857	0.902402387912
CHN	JPN	655480	0.735277460479
PER	JPN	68642	0.647284658282
PHL	JPN	226179	0.591163695468
KOR	JPN	699290	0.923693524113
THA	JPN	46311	0.657288196438
USA	JPN	59991	0.315240345745
VNM	JPN	37973	0.153770121178
COL	HTI	1651	0.618865981975
CUB	HTI	2399	0.821279418406
DOM	HTI	4799	0.925420041645
DEU	HTI	1787	0.476660187788
ITA	HTI	2447	0.677156552633
PRI	HTI	3082	0.837547095514
ESP	HTI	2585	0.867908584029
USA	HTI	3205	0.74635545175
ARG	URY	22425	0.972823984327
BRA	URY	10614	0.901071286685
CHL	URY	1393	0.759546293319
ITA	URY	10442	0.836432606713
PRY	URY	1535	0.726725796278
PER	URY	1368	0.519565811541
ESP	URY	14453	0.951270485761
USA	URY	2605	0.478381667389
BIH	HRV	499059	0.97950486271
HUN	HRV	2657	0.195574211514
MNE	HRV	39357	0.952382441758
SRB	HRV	118071	0.927105782327
SVN	HRV	47768	0.977827365488
MKD	HRV	20677	0.844216282802
ARM	TKM	2609	0.5424588163
AZE	TKM	5127	0.60191900502
BLR	TKM	10902	0.749077526305
PRK	TKM	1949	0.805222196912
GEO	TKM	3584	0.659331538203
KAZ	TKM	14184	0.579945394887
KGZ	TKM	2267	0.520434610546
LTU	TKM	2904	0.672607601881
MDA	TKM	2915	0.549391345651
RUS	TKM	122476	0.838104334155
TJK	TKM	2417	0.602146255728
UKR	TKM	29339	0.682534312554
UZB	TKM	10067	0.684394928199
ARM	AZE	3729	0.548470203231
BLR	AZE	15582	0.752808665426
PRK	AZE	2785	0.808168633197
GEO	AZE	5122	0.664111675099
KAZ	AZE	20272	0.585581132526
KGZ	AZE	3240	0.526625915813
LTU	AZE	4151	0.677290380068
MDA	AZE	4167	0.555390963722
RUS	AZE	175048	0.840628622089
TJK	AZE	3456	0.607702786135
TKM	AZE	1569	0.641543399627
UKR	AZE	41933	0.687074017217
UZB	AZE	14386	0.688870214249
ARM	UKR	49862	0.504255335655
AZE	UKR	86741	0.524531563103
BLR	UKR	258781	0.77253499128
EST	UKR	10509	0.45485873819
GEO	UKR	67875	0.625774962703
KAZ	UKR	234238	0.490492721102
KGZ	UKR	28172	0.299607356792
LVA	UKR	20038	0.479308183819
LTU	UKR	25097	0.350519946173
MDA	UKR	157826	0.795243683372
RUS	UKR	3453506	0.875602370543
TJK	UKR	30954	0.416716583273
TKM	UKR	23824	0.64293782863
UZB	UKR	231674	0.705208013219
ARM	GEO	2227	0.546841614416
AZE	GEO	4377	0.60592665158
BLR	GEO	9306	0.751804969511
PRK	GEO	1663	0.807335834828
KAZ	GEO	12107	0.584059627993
KGZ	GEO	1934	0.524762222535
LTU	GEO	2478	0.675917132536
MDA	GEO	2490	0.553978081943
RUS	GEO	104549	0.839956707959
TJK	GEO	2064	0.606239427826
UKR	GEO	25044	0.685856073975
UZB	GEO	8593	0.687692554987
BLR	EST	12419	0.785710562953
LVA	EST	3609	0.838737471584
RUS	EST	159036	0.878580072449
UKR	EST	21014	0.598694901898
AZE	KAZ	49997	0.426546212397
BLR	KAZ	50377	0.342515006703
PRK	KAZ	146487	0.955711730447
DEU	KAZ	95824	0.212125141195
RUS	KAZ	2367340	0.865877722583
TJK	KAZ	37614	0.59780659221
TUR	KAZ	85383	0.272519661076
UKR	KAZ	245351	0.47501304034
UZB	KAZ	304063	0.82172827797
ARM	KGZ	2644	0.54443684133
AZE	KGZ	5195	0.603658355203
BLR	KGZ	11045	0.750242577957
PRK	KGZ	1974	0.80610537334
GEO	KGZ	3631	0.660831644862
KAZ	KGZ	14369	0.58168377435
LTU	KGZ	2943	0.674145781487
MDA	KGZ	2954	0.551335745349
RUS	KGZ	124085	0.838897085633
TJK	KGZ	2449	0.603877471073
UKR	KGZ	29726	0.683971877524
UZB	KGZ	10198	0.685779156819
AUS	FJI	2144	0.975770703728
BGD	FJI	2245	0.68192924642
IND	FJI	2367	0.506807341562
NZL	FJI	1987	0.95960782118
PAK	FJI	2125	0.744657399794
GBR	FJI	1246	0.637513061424
THA	KHM	31472	0.981551768991
VNM	KHM	37225	0.955242243859
AUS	PNG	4267	0.975991473658
IDN	PNG	12472	0.949548835359
PHL	PNG	1298	0.378412559988
SLB	PNG	297	0.997482806398
USA	PNG	1453	0.644056480428
BGD	MDV	47951	0.890313726237
IND	MDV	19801	0.591823030805
LKA	MDV	8451	0.899649792526
CHN	MNG	9163	0.857644534217
PRK	MNG	551	0.943931116141
RUS	MNG	2609	0.523839633271
BDI	RWA	64198	0.984936246097
COD	RWA	175738	0.975913977205
UGA	RWA	106501	0.979147615248
TZA	RWA	45373	0.980611751591
AUS	SGP	9267	0.349075244934
CHN	SGP	380766	0.62850435357
HKG	SGP	55948	0.768085774709
MAC	SGP	20157	0.881021973023
IDN	SGP	152681	0.69159868517
MYS	SGP	1044994	0.970625196768
PAK	SGP	118765	0.38376077868
THA	SGP	17644	0.359179418916
AUS	CHN	8362	0.670512339644
BRA	CHN	115347	0.900892437318
HKG	CHN	6827	0.432150514446
MAC	CHN	24318	0.962055565084
IDN	CHN	58639	0.701984545636
JPN	CHN	8733	0.48704425609
MYS	CHN	8121	0.171286727252
PER	CHN	21641	0.642564211313
PHL	CHN	121320	0.733878209036
KOR	CHN	222276	0.923104568811
THA	CHN	23357	0.767763884514
USA	CHN	42655	0.619937632647
VNM	CHN	31154	0.554674938063
CAN	CHN	13779	0.511077340352
CHN	TLS	1199	0.47216535192
IDN	TLS	5793	0.953541988336
AUS	IDN	9476	0.886971818516
CHN	IDN	63172	0.702784981554
JPN	IDN	16522	0.881912732088
JOR	IDN	10465	0.865371362888
LBY	IDN	1979	0.843502984038
NLD	IDN	6074	0.679637749228
KOR	IDN	27907	0.802445901309
SAU	IDN	1979	0.728708314585
SGP	IDN	19681	0.96422327256
SYR	IDN	1979	0.422273144694
THA	IDN	19681	0.898151859496
TLS	IDN	19681	0.995999816479
GBR	IDN	27351	0.64243300527
USA	IDN	10552	0.50785073667
CHN	MUS	23210	0.862102260848
FRA	MUS	2878	0.792702662346
IND	MUS	9500	0.569319327471
HKG	BRN	6560	0.800503809131
JPN	BRN	102441	0.984331414611
NZL	BRN	25363	0.947040857697
KOR	BRN	10588	0.632125452379
SGP	BRN	2285	0.781890354499
LKA	BRN	4166	0.568114868988
THA	BRN	25451	0.937283639373
BEN	NGA	226349	0.982039492875
BFA	NGA	7883	0.0584948962226
CMR	NGA	48162	0.94061884187
CPV	NGA	4042	0.692860558979
TCD	NGA	52251	0.944652473121
EGY	NGA	18263	0.103996889374
GNQ	NGA	9087	0.894138390589
GMB	NGA	6176	0.908466454797
GHA	NGA	176493	0.965787384527
GIN	NGA	5878	0.553938811558
GNB	NGA	4600	0.846618189251
LBR	NGA	18330	0.8482609011
MLI	NGA	126631	0.943008373007
MRT	NGA	34196	0.966758142118
NER	NGA	83047	0.972455412329
SEN	NGA	4505	0.329881578335
SLE	NGA	3640	0.438735732777
TGO	NGA	109862	0.965145840079
IRQ	DZA	15208	0.791947692101
SOM	DZA	23215	0.908366276878
PSE	DZA	63544	0.916399868613
SYR	DZA	6165	0.844954491348
YEM	DZA	4750	0.742179997701
KHM	LAO	1201	0.862648177336
CHN	LAO	3014	0.604635886507
THA	LAO	1652	0.917450972061
VNM	LAO	11447	0.96450332965
AUS	KOR	5381	0.35703693644
KHM	KOR	14550	0.42253174172
CHN	KOR	656846	0.859769615524
IDN	KOR	34215	0.366226966407
JPN	KOR	24244	0.677745500826
MNG	KOR	27145	0.974653336972
NPL	KOR	11479	0.348741505605
PHL	KOR	49273	0.262486787042
LKA	KOR	21653	0.532501460709
THA	KOR	34372	0.75747101522
USA	KOR	71817	0.645541215267
UZB	KOR	25887	0.440499180322
VNM	KOR	122449	0.79750096299
CAN	KOR	18648	0.460312432916
IND	BTN	48076	0.873541927531
CHN	HKG	2280210	0.902443918311
MAC	HKG	70454	0.952437503619
IDN	HKG	132985	0.560341680983
PHL	HKG	116505	0.263199250112
SGP	HKG	9761	0.439425288625
THA	HKG	18963	0.2574402674
BRA	PRK	2686	0.767011962459
CHN	PRK	27623	0.87212175982
PHL	PRK	2825	0.440747199107
KOR	PRK	5176	0.816331130101
IND	LKA	309489	0.878768895123
AZE	ARM	221147	0.983738294608
PRK	ARM	16335	0.964023677002
GEO	ARM	37277	0.945362000022
IRN	ARM	8929	0.712429779018
SYR	ARM	2983	0.511597005616
BHS	JAM	997	0.988270186052
CUB	JAM	2697	0.867808575687
GTM	JAM	455	0.539911257853
GBR	JAM	7139	0.832497866054
USA	JAM	9331	0.922245555346
CAN	JAM	1979	0.84337632471
BRA	GUY	2166	0.905349118165
CHN	GUY	1166	0.340810107613
JAM	GUY	299	0.639776051833
TTO	GUY	893	0.951654027903
GBR	GUY	583	0.306350184961
USA	GUY	1273	0.753380562998
VEN	GUY	2132	0.964662503028
CAN	GUY	406	0.671582714309
BGD	OMN	148314	0.597300472571
EGY	OMN	41365	0.424195778096
IND	OMN	644704	0.808583400701
IDN	OMN	35027	0.416865144831
JOR	OMN	10249	0.537696273435
PAK	OMN	117208	0.621139397155
LKA	OMN	14091	0.402754128301
SDN	OMN	8466	0.214180859303
ARE	OMN	8897	0.867075582481
BRA	BGD	14643	0.24133441884
KHM	BGD	19279	0.544481739693
CHN	BGD	174487	0.570782138566
IDN	BGD	154945	0.820479501281
JPN	BGD	13509	0.501678767357
LAO	BGD	86526	0.858422962572
MYS	BGD	229245	0.928086038892
MMR	BGD	197625	0.871858520025
NPL	BGD	38337	0.755642799644
NOR	BGD	14047	0.866205884571
SGP	BGD	9406	0.717041871517
THA	BGD	10353	0.387872384462
GBR	BGD	32852	0.121241361253
USA	BGD	45158	0.504005091734
VNM	BGD	27012	0.340822888691
EGY	PSE	18524	0.66987373654
ISR	PSE	63142	0.988157372907
JOR	PSE	55929	0.976159448956
KWT	PSE	17179	0.961075865732
LBN	PSE	3324	0.644025082913
SAU	PSE	21864	0.974938646052
SYR	PSE	4691	0.734473664902
ARE	PSE	10931	0.97494043093
USA	PSE	7858	0.437251823095
YEM	PSE	1473	0.203749985362
EGY	LBN	102507	0.770487764305
IRQ	LBN	148470	0.887120722178
PSE	LBN	549341	0.950496881628
SYR	LBN	21411	0.783002136062
ERI	SOM	34	0.995285341849
BDI	UGA	19190	0.934200461062
COD	UGA	169074	0.966611819598
ERI	UGA	3529	0.61771722922
KEN	UGA	44359	0.953704324943
RWA	UGA	70411	0.978495655007
SOM	UGA	14036	0.600712349598
SSD	UGA	151864	0.980570759573
SDN	UGA	21285	0.773474657298
TZA	UGA	25093	0.953663618474
BTN	NPL	79823	0.990560328715
IND	NPL	810172	0.863261515885
CHN	MMR	47742	0.852622590196
IND	MMR	37004	0.730581796038
PAK	MMR	3683	0.228569932569
CIV	GIN	6710	0.601663860686
GNB	GIN	1777	0.841863200113
LBR	GIN	118353	0.989896859217
MLI	GIN	9873	0.738793640879
SEN	GIN	4299	0.651731756582
SLE	GIN	226415	0.995003858708
COD	BDI	148852	0.983145011981
KEN	BDI	916	0.328231794257
RWA	BDI	57107	0.988256638177
UGA	BDI	791	0.088280203683
TZA	BDI	24851	0.979110463883
BEN	BFA	4311	0.492206650929
CIV	BFA	557968	0.989342779497
GHA	BFA	33242	0.876012744891
MLI	BFA	45208	0.888994859736
NER	BFA	13163	0.881439609933
NGA	BFA	3682	0.0789420191593
SEN	BFA	2874	0.27800906911
TGO	BFA	15882	0.838655660373
CIV	LBR	150586	0.987230910385
GHA	LBR	7399	0.824619881986
GIN	LBR	37026	0.979118634233
NGA	LBR	5152	0.670157383411
SLE	LBR	13165	0.951270919023
BEN	CIV	60797	0.844897523631
BFA	CIV	1455427	0.976273924279
GHA	CIV	48070	0.72527117742
GIN	CIV	106803	0.924245087336
LBR	CIV	92688	0.922228245797
LBY	CIV	4121	0.4627089262
MLI	CIV	400332	0.954803685215
MRT	CIV	8993	0.723903029293
NER	CIV	55979	0.901816122282
NGA	CIV	43761	0.599677190652
SEN	CIV	21359	0.581218021805
TGO	CIV	56592	0.841956907378
CIV	TGO	5154	0.783940893317
FRA	TGO	4906	0.619408857995
GHA	TGO	37764	0.975993500607
LBN	TGO	710	0.240055999841
MLI	TGO	2371	0.620764576147
NER	TGO	15871	0.978407221883
NGA	TGO	16183	0.922040498294
RWA	TGO	2285	0.835949388112
GMB	SLE	2472	0.976328769943
LBR	SLE	22144	0.986506097162
NGA	SLE	2091	0.652790041174
BIH	ALB	29077	0.95781151814
HRV	ALB	13203	0.953909288314
HUN	ALB	703	0.528619564542
MNE	ALB	5816	0.960758075872
SRB	ALB	34896	0.969435080827
SVN	ALB	804	0.850536850998
MKD	ALB	4764	0.914868290065
BDI	ZWE	521	0.13665091393
COD	ZWE	3204	0.296113990074
MWI	ZWE	98384	0.991722187252
MOZ	ZWE	160006	0.98565346108
RWA	ZWE	713	0.211648984056
ZAF	ZWE	11571	0.820825512662
GBR	ZWE	15561	0.360961580472
ZMB	ZWE	26909	0.975651120441
BRA	SUR	7159	0.91833576467
CHN	SUR	4495	0.469277920264
FRA	SUR	3319	0.826954296012
GUY	SUR	11530	0.986816817885
HTI	SUR	918	0.649015412136
NLD	SUR	10719	0.968668857569
BFA	BEN	9495	0.731420645855
TCD	BEN	667	0.362079044193
COG	BEN	1823	0.833026081578
CIV	BEN	13118	0.874552508121
GHA	BEN	9747	0.875823935835
MLI	BEN	1231	0.224133811701
NGA	BEN	42575	0.957555592812
TGO	BEN	45930	0.982334441159
BDI	KEN	3530	0.527897080198
COD	KEN	5155	0.0360851610724
RWA	KEN	5142	0.601706334631
SOM	KEN	517666	0.977652078434
SSD	KEN	41721	0.887397041088
SDN	KEN	5847	0.125569118099
UGA	KEN	271149	0.98164065148
TZA	KEN	32441	0.940520160512
BDI	MWI	5042	0.923955776027
COG	MWI	1340	0.816817638176
COD	MWI	2123	0.415686732668
MOZ	MWI	52021	0.9778652363
RWA	MWI	4394	0.899032496092
ZAF	MWI	7849	0.863839875138
TZA	MWI	9128	0.960970059359
ZWE	MWI	35287	0.973209732487
CAF	SDN	13830	0.969001608049
TCD	SDN	75799	0.98532657955
EGY	SDN	13827	0.424674588401
ERI	SDN	144170	0.992245720338
KEN	SDN	2661	0.580026024494
LBY	SDN	1604	0.750293857386
NGA	SDN	15275	0.804434022914
SSD	SDN	83655	0.976317648493
CMR	TCD	27597	0.952104634956
CAF	TCD	74398	0.99288681787
COG	TCD	637	0.27372331856
GAB	TCD	260	0.61897359865
LBY	TCD	977	0.555616536832
NER	TCD	2327	0.627366878698
NGA	TCD	13199	0.734643357818
SSD	TCD	206427	0.988224316133
SDN	TCD	107385	0.959291246519
FRA	GNQ	4274	0.974375066236
GAB	GNQ	240	0.992056321045
NGA	GNQ	336	0.828176594075
ESP	GNQ	1198	0.943005412001
CPV	GNB	521	0.949576768001
GIN	GNB	4655	0.986767714477
LBR	GNB	847	0.936772044844
MRT	GNB	527	0.960492320671
PRT	GNB	776	0.668602163258
SEN	GNB	7422	0.98882298299
SLE	GNB	766	0.934119097376
CPV	AGO	8559	0.988080923778
COG	AGO	985	0.893656042429
COD	AGO	35345	0.979903727878
GIN	AGO	313	0.452226536711
NAM	AGO	828	0.905414685161
PRT	AGO	12707	0.911704256307
RWA	AGO	995	0.824601800735
ZAF	AGO	5846	0.922785556236
ZMB	AGO	287	0.615183252831
CPV	MOZ	6653	0.966140936032
COD	MOZ	2294	0.482379327771
LSO	MOZ	7695	0.945441060319
MWI	MOZ	76058	0.995062388385
PRT	MOZ	4340	0.536170765107
ZAF	MOZ	8735	0.886778039381
TZA	MOZ	7511	0.956733323638
ZMB	MOZ	5835	0.949004449001
ZWE	MOZ	24961	0.965513455863
CAF	SSD	4075	0.830174015366
TCD	SSD	4454	0.641440043066
COD	SSD	61338	0.896296968634
ERI	SSD	2851	0.490510381964
KEN	SSD	8212	0.739763409549
SDN	SSD	407925	0.984543557061
UGA	SSD	120808	0.971328754289
TCD	CMR	105049	0.993028309036
FRA	CMR	12984	0.743820361634
NGA	CMR	115621	0.981391099992
SLV	BLZ	11223	0.941515437561
GTM	BLZ	21218	0.978315380103
MEX	BLZ	5074	0.268359245318
USA	BLZ	3189	0.663222026856
CHN	MAC	273862	0.909074175237
HKG	MAC	21502	0.902495072625
PHL	MAC	11539	0.207035743006
EGY	YEM	11086	0.442986326169
ERI	YEM	842	0.323839936518
IRQ	YEM	10327	0.566240032115
SOM	YEM	219888	0.983711344189
SSD	YEM	2650	0.5504928976
SDN	YEM	21518	0.877658837487
SYR	YEM	2933	0.555070943769
GIN	GMB	34330	0.983691860482
MLI	GMB	7867	0.853613708847
MRT	GMB	2770	0.932551116316
SEN	GMB	100736	0.992489676137
SLE	GMB	1982	0.785971095492
GUY	TTO	5301	0.990260017673
GBR	TTO	2087	0.750608669268
USA	TTO	3810	0.913627126328
VEN	TTO	1434	0.949919566164
PAK	AFG	49319	0.924648573413
TJK	AFG	24658	0.983522155381
UZB	AFG	1232	0.313601526748
SOM	DJI	102305	0.986822501394
