# Supplementary material for: Using arborescences to estimate hierarchicalness in directed complex networks
Source: PLoS One. 2018 Jan 30;13(1):e0190825. doi: 10.1371/journal.pone.0190825 (PMC5790222; doi:10.1371/journal.pone.0190825)
Supplement: S1 File — The ZIP file contains the data and code necessary to reproduce the figures and tables in the paper, along with an implementation of all the hierarchy methods discussed. The file contains a README file for a deeper explanation on how to use the provided material. (ZIP) [file pone.0190825.s001.zip › 06_agony/03_table1/centrality_literature.txt]

1 2 1
2 3 1
2 5 1
1 6 1
6 8 1
6 9 1
1 11 1
4 11 1
9 11 1
6 11 1
3 11 1
5 11 1
10 11 1
1 12 1
4 12 1
6 12 1
9 12 1
12 14 1
13 14 1
21 14 1
1 16 1
4 16 1
6 16 1
8 16 1
9 16 1
6 17 1
11 17 1
4 18 1
8 18 1
9 18 1
6 18 1
11 18 1
11 19 1
18 19 1
1 20 1
4 20 1
14 20 1
21 20 1
9 20 1
6 20 1
12 20 1
13 20 1
6 21 1
22 21 1
23 21 1
1 22 1
4 22 1
6 22 1
1 23 1
4 23 1
6 23 1
9 23 1
1 24 1
6 24 1
21 24 1
23 24 1
56 24 1
13 24 1
4 25 1
6 25 1
13 25 1
23 25 1
11 27 1
17 28 1
4 30 1
6 30 1
11 30 1
19 30 1
4 31 1
6 31 1
1 32 1
6 32 1
21 32 2
22 32 1
23 32 1
1 35 1
4 35 1
6 35 1
1 36 1
1 38 1
4 38 1
6 38 1
8 38 1
9 38 1
11 38 1
18 38 1
19 38 1
29 38 1
30 38 1
27 38 1
28 38 1
21 38 1
22 38 1
35 38 1
1 41 1
6 41 1
23 43 1
46 43 1
47 43 1
4 44 1
11 44 1
4 48 1
6 48 1
11 48 1
19 48 1
21 48 2
23 48 1
32 48 1
33 48 1
4 49 1
6 49 1
11 49 1
19 49 1
21 49 2
22 49 1
23 49 1
32 49 1
4 50 1
6 50 1
11 50 1
23 50 1
26 50 1
4 52 1
6 52 1
9 52 1
11 52 1
7 52 1
30 52 1
23 52 1
35 52 1
46 52 1
50 52 1
43 53 1
44 53 1
46 53 1
47 53 1
1 54 1
4 54 1
9 54 1
11 54 1
19 54 1
30 54 1
23 54 1
35 54 1
43 54 1
46 54 1
47 54 1
6 55 1
11 55 1
21 55 2
22 55 1
23 55 1
31 55 1
32 55 1
23 56 1
4 57 2
41 57 2
42 57 1
48 57 1
54 57 1
1 57 1
6 57 1
49 57 1
55 57 1
11 58 1
21 58 2
23 58 1
32 58 1
1 61 1
4 61 1
11 61 1
52 61 1
35 61 1
9 61 1
6 61 1
19 61 1
18 61 1
22 61 1
23 61 1
21 61 1
49 61 1
20 61 1
4 63 1
6 63 1
23 63 1
32 63 1
49 63 1
1 64 1
4 64 1
6 64 1
7 64 1
9 64 1
19 64 1
21 64 2
22 64 1
23 64 1
26 64 1
31 64 1
35 64 1
32 64 1
41 64 1
45 64 1
48 64 1
50 64 1
1 65 1
4 65 1
6 65 1
9 65 1
11 65 1
19 65 1
21 65 2
26 65 1
22 65 1
23 65 1
31 65 1
35 65 1
32 65 1
41 65 1
43 65 1
44 65 1
48 65 1
49 65 1
52 65 1
46 65 1
55 65 1
64 65 1
4 73 1
6 73 1
35 73 1
52 73 1
6 74 1
1 75 1
4 75 1
6 75 1
7 75 1
9 75 1
19 75 1
21 75 2
23 75 1
35 75 1
41 75 1
45 75 1
65 75 1
1 76 1
4 76 1
6 76 1
9 76 1
11 76 1
19 76 1
21 76 2
26 76 1
22 76 1
23 76 1
35 76 1
32 76 1
41 76 1
45 76 1
49 76 1
50 76 1
64 76 1
6 77 1
21 77 1
4 79 1
55 79 1
57 79 1
67 79 1
6 80 1
21 80 1
22 80 1
23 80 1
61 80 1
62 80 1
69 80 1
70 80 1
71 80 1
72 80 1
6 81 1
61 81 1
62 81 1
52 81 1
1 82 1
4 82 1
6 82 1
9 82 1
11 82 1
19 82 1
18 82 1
21 82 1
22 82 1
23 82 1
35 82 1
32 82 1
49 82 1
52 82 1
4 84 1
6 84 1
9 84 1
11 84 1
18 84 1
21 84 1
23 84 1
35 84 1
32 84 1
48 84 1
52 84 1
70 84 1
72 84 1
69 84 1
81 84 1
6 85 1
9 85 1
21 85 1
22 85 1
23 85 1
18 85 1
35 85 1
52 85 1
49 85 1
69 85 1
72 85 1
82 85 1
86 85 1
6 86 1
9 86 1
18 86 1
21 86 1
82 86 1
6 87 1
11 87 1
35 87 1
52 87 1
73 87 1
1 88 1
6 88 1
9 88 1
11 88 1
16 88 1
19 88 1
18 88 1
21 88 2
22 88 1
23 88 1
32 88 1
41 88 1
48 88 1
13 88 1
55 88 1
57 88 2
56 88 1
79 88 1
1 89 1
4 89 1
6 89 1
21 89 1
23 89 1
35 89 1
6 90 1
19 90 1
35 90 1
82 90 1
6 93 1
21 93 1
75 93 1
81 93 1
82 93 1
84 93 1
85 93 1
86 93 1
92 93 1
6 95 1
11 95 1
35 95 1
52 95 1
92 96 1
93 96 1
81 96 1
86 96 1
90 96 1
85 96 1
84 96 1
1 97 1
6 97 1
11 97 1
21 97 1
23 97 1
35 97 1
48 97 1
52 97 1
82 97 1
87 97 1
101 97 1
6 98 1
21 98 1
23 98 1
35 98 1
49 98 1
48 98 1
86 98 1
87 98 1
97 98 1
101 98 1
4 101 1
6 101 1
21 101 1
22 101 1
35 101 1
32 101 1
48 101 1
52 101 1
58 101 1
86 101 1
4 102 1
88 102 1
6 103 1
23 103 1
82 103 1
104 103 1
1 104 1
4 104 1
6 104 1
9 104 1
21 104 1
23 104 1
44 104 1
48 104 1
54 104 1
58 104 1
56 104 1
64 105 1
50 105 1
1 107 1
4 107 1
6 107 1
88 107 1
102 107 1
1 108 1
4 108 1
6 108 1
77 108 1
4 109 1
6 109 1
21 109 1
23 109 1
35 109 1
46 109 1
52 109 1
60 109 1
77 109 1
75 109 1
82 109 1
88 109 1
108 109 1
6 110 1
23 110 1
82 110 1
104 110 1
103 110 1
4 111 1
25 111 1
84 111 1
92 111 1
93 111 1
96 111 1
81 111 1
85 111 1
35 111 1
74 111 1
63 111 1
4 112 1
6 112 1
9 112 1
16 112 1
21 112 1
22 112 1
35 112 1
48 112 1
49 112 1
52 112 1
55 112 1
58 112 1
65 112 1
74 112 1
75 112 1
82 112 1
86 112 1
97 112 1
98 112 1
114 112 1
4 113 1
112 113 1
6 116 1
21 116 1
35 116 1
32 116 1
65 116 1
74 116 1
81 116 1
82 116 1
85 116 1
84 116 1
86 116 1
92 116 1
93 116 1
111 116 1
1 118 1
4 118 1
6 118 1
21 118 2
22 118 1
65 118 1
6 119 1
9 119 1
18 119 1
21 119 1
23 119 1
35 119 1
32 119 1
87 119 1
109 119 1
4 120 1
88 120 1
102 120 1
108 120 1
107 120 1
4 121 1
32 121 1
81 121 1
84 121 1
85 121 1
93 121 1
1 122 1
4 122 1
6 122 1
9 122 1
11 122 1
26 122 1
23 122 1
35 122 1
49 122 1
52 122 1
95 122 1
55 122 1
4 123 1
88 123 1
102 123 1
108 123 1
107 123 1
4 124 1
6 124 1
88 124 1
102 124 1
107 124 1
108 124 1
4 125 1
6 126 1
21 126 1
23 126 1
35 126 1
32 126 1
82 126 1
87 126 1
105 126 1
118 126 1
4 127 1
34 127 1
117 127 1
54 127 1
6 127 1
23 127 1
99 127 1
56 127 1
1 128 1
4 128 1
6 128 1
22 128 1
31 128 1
88 128 1
102 128 1
107 128 1
108 128 1
120 128 1
123 128 1
124 128 1
125 128 1
1 129 1
4 129 1
8 129 1
102 129 1
114 129 1
96 129 1
77 129 1
88 129 1
67 129 1
42 129 1
106 129 1
128 129 1
6 129 1
2 129 1
108 129 1
124 129 1
59 129 1
45 129 1
120 129 1
123 129 1
125 129 1
127 129 1
107 129 1
22 129 1
99 129 1
119 129 1
3 129 1
83 129 1
100 129 1
