# Supplementary material for: Using arborescences to estimate hierarchicalness in directed complex networks
Source: PLoS One. 2018 Jan 30;13(1):e0190825. doi: 10.1371/journal.pone.0190825 (PMC5790222; doi:10.1371/journal.pone.0190825)
Supplement: S1 File — The ZIP file contains the data and code necessary to reproduce the figures and tables in the paper, along with an implementation of all the hierarchy methods discussed. The file contains a README file for a deeper explanation on how to use the provided material. (ZIP) [file pone.0190825.s001.zip › 06_agony/03_table1/city_city_nedges_mobility_mst_v0.01]

710 676
829 836
250 235
792 634
68 254
126 806
659 710
36 9
369 421
634 640
731 735
775 761
386 754
500 105
236 248
219 126
780 802
197 222
484 459
724 711
100 93
448 416
840 828
642 641
426 759
809 814
699 701
330 504
657 794
310 495
667 701
699 662
204 193
160 130
428 377
819 790
749 126
90 9
87 68
227 165
577 610
327 310
157 153
722 151
653 647
536 414
326 324
15 49
812 803
619 175
643 638
711 127
486 465
177 221
630 612
641 638
699 663
248 235
528 144
696 698
507 105
403 406
377 373
67 22
546 543
641 636
186 402
20 94
438 126
333 658
232 392
503 491
186 181
318 315
298 558
55 91
138 127
232 197
506 126
636 744
827 126
279 295
557 543
766 739
758 126
281 300
434 170
493 498
514 313
676 682
667 416
153 156
687 701
853 126
581 611
514 310
243 251
84 91
750 745
821 782
143 160
462 486
464 460
432 388
569 290
382 430
414 126
45 59
760 778
755 235
101 8
505 330
151 509
763 459
446 371
262 266
319 512
711 724
785 780
248 655
480 468
336 344
619 658
806 815
59 33
295 273
492 491
304 295
71 0
556 534
330 499
13 29
780 818
661 658
335 735
405 126
527 520
785 803
543 557
173 177
792 810
335 337
120 112
437 408
282 780
761 417
130 148
416 389
431 424
594 575
656 235
293 281
121 125
212 126
681 672
256 244
489 465
459 472
118 106
565 588
227 164
702 688
184 164
407 126
164 373
412 450
363 386
206 689
281 309
746 755
829 533
649 237
676 693
730 342
154 111
354 345
543 534
282 798
280 292
644 638
581 608
724 715
254 256
732 711
648 240
359 339
461 470
802 786
333 624
843 844
417 380
715 732
294 298
730 711
35 45
309 285
678 191
59 70
517 512
364 393
424 434
769 126
753 742
434 407
680 195
635 812
810 785
735 357
714 735
506 517
573 586
29 58
700 690
273 294
233 189
293 296
630 613
503 506
556 126
68 667
457 456
600 575
551 552
115 125
42 9
744 126
0 39
560 580
815 800
631 624
432 126
402 376
784 795
418 443
848 841
636 641
273 308
127 111
726 711
534 533
376 186
230 177
387 426
105 523
701 695
294 558
214 221
339 359
187 126
679 702
170 164
514 327
838 828
627 622
730 351
307 293
259 272
420 378
398 428
62 335
194 183
597 579
293 291
693 692
78 203
665 694
662 203
588 575
192 220
62 24
324 314
317 310
812 821
504 499
310 312
283 273
159 146
762 389
64 39
669 686
25 59
70 71
514 315
325 330
281 780
634 789
722 140
822 612
203 690
101 15
54 49
633 612
675 658
351 342
840 533
188 200
237 651
160 127
365 366
425 126
387 752
305 279
451 0
27 19
186 126
80 362
796 787
191 180
678 660
259 264
613 333
170 660
827 828
55 40
688 675
803 804
390 373
459 764
216 213
493 495
240 247
606 577
628 627
212 208
777 774
330 314
291 791
403 379
138 711
737 762
503 493
379 126
445 392
615 612
148 105
337 27
471 459
719 140
329 613
677 703
620 311
445 126
737 389
517 532
98 19
217 201
429 373
443 441
177 229
609 591
570 780
822 126
315 522
423 422
370 392
157 321
648 634
397 429
291 798
636 644
397 375
640 815
105 126
418 126
806 786
296 282
180 126
746 757
478 482
625 633
275 273
89 56
470 471
808 806
802 808
312 324
438 398
290 587
554 550
345 357
636 780
197 218
369 126
828 835
318 506
688 683
781 792
12 77
832 208
330 332
351 335
224 187
827 826
127 162
236 249
232 373
596 558
747 126
15 0
285 293
543 533
571 591
622 627
442 450
21 9
686 695
203 242
101 43
615 622
32 6
48 51
702 670
311 692
85 7
429 450
58 13
20 100
300 801
347 735
360 335
365 449
408 363
179 164
241 655
61 11
248 253
772 126
798 806
56 53
680 210
380 382
261 259
655 249
756 126
724 722
470 464
648 249
148 162
274 273
156 145
138 123
711 342
559 564
332 330
741 761
785 815
281 293
632 627
814 790
226 164
512 529
636 815
378 428
428 763
259 480
795 803
191 126
801 296
678 206
766 741
297 480
748 383
134 153
44 29
715 729
814 780
273 287
34 0
459 489
733 711
769 764
691 693
779 750
72 20
743 459
812 641
648 239
380 428
449 369
517 506
126 383
30 59
294 305
270 264
794 795
243 648
121 127
124 127
694 670
370 436
164 226
813 805
326 658
812 787
821 817
823 126
429 390
180 660
607 573
335 27
302 273
41 0
834 828
273 276
376 373
233 184
1 0
236 235
436 382
637 644
831 550
211 660
422 410
705 706
107 121
126 370
39 71
638 781
458 457
692 156
359 342
189 234
28 95
327 329
172 164
608 610
725 724
107 510
34 61
475 472
335 361
495 502
806 291
755 389
226 126
138 724
540 394
421 428
780 796
719 729
372 441
798 282
694 675
573 558
468 484
266 265
376 424
761 737
730 350
9 36
297 295
529 523
285 309
589 558
644 645
307 300
393 126
737 756
170 373
852 126
712 732
790 793
162 155
524 120
574 564
190 230
488 468
770 773
821 806
571 786
423 380
475 459
766 778
433 373
737 741
224 191
112 114
268 265
775 739
463 485
335 105
329 311
95 62
491 506
518 313
731 141
553 533
657 648
118 123
208 126
19 350
80 361
586 604
440 385
430 126
470 480
589 599
618 629
480 126
31 86
804 645
659 694
166 215
392 164
213 185
34 42
311 658
46 39
40 73
104 27
59 15
701 103
40 100
218 829
762 235
244 758
509 522
56 0
487 483
303 283
90 76
127 0
412 389
787 819
459 462
735 127
227 194
95 80
428 380
367 126
680 704
206 708
365 126
254 242
841 459
791 798
573 575
551 545
319 320
87 45
679 708
475 461
60 56
566 558
483 477
428 435
805 810
515 123
835 126
446 389
229 177
306 286
667 389
96 61
390 392
29 15
564 558
376 429
304 281
554 534
620 693
207 187
451 457
189 196
180 658
476 470
737 766
808 802
520 144
691 692
41 42
795 813
98 0
484 460
19 0
480 473
238 248
679 703
313 320
47 0
121 115
714 127
645 634
752 126
127 151
408 759
759 763
490 463
120 114
334 310
280 300
324 332
394 126
177 166
516 512
342 335
114 117
374 372
611 581
705 675
353 27
350 355
592 606
319 517
203 89
241 255
670 688
590 577
292 300
688 663
206 191
177 218
89 30
740 778
464 480
495 497
335 344
331 329
766 417
764 459
246 755
678 708
30 15
594 558
177 197
284 586
804 780
240 257
533 828
807 798
73 65
94 20
403 380
608 582
762 755
258 235
598 610
103 676
566 582
607 604
690 66
436 370
153 658
272 263
96 21
586 290
273 303
291 806
758 737
622 629
177 126
817 803
153 662
0 20
311 662
90 57
525 509
473 468
858 548
491 126
514 334
509 320
52 84
249 240
140 138
756 765
257 235
820 790
823 827
393 380
792 651
570 608
231 225
65 93
758 753
822 823
218 230
820 818
821 804
774 752
249 243
422 446
494 105
141 148
856 858
249 652
94 16
126 439
813 821
355 727
690 203
634 737
521 114
430 403
844 126
595 560
41 21
39 54
96 34
3 0
603 604
388 427
666 675
33 0
27 337
105 512
758 762
617 311
123 105
753 758
571 609
745 126
737 780
121 105
622 623
11 62
693 620
536 550
823 612
169 179
126 450
491 501
459 480
304 801
55 236
232 218
719 733
683 670
752 765
151 123
843 849
733 732
472 459
740 761
451 456
77 12
314 312
812 815
316 317
577 558
459 737
542 551
829 164
378 435
763 386
376 439
144 520
106 127
206 704
224 170
453 451
491 492
852 0
318 316
93 100
439 376
798 791
677 687
761 126
396 397
558 273
389 401
514 658
58 22
493 310
232 177
621 613
795 783
140 722
258 237
96 41
662 690
308 302
398 380
44 102
494 501
861 126
820 787
789 642
857 126
735 714
458 451
318 323
178 215
750 737
835 830
375 381
172 180
751 768
782 780
529 310
804 815
610 577
675 682
829 539
752 764
428 437
504 502
522 105
493 500
7 0
106 110
528 140
490 485
365 369
800 780
512 127
725 150
745 386
185 223
305 303
368 380
255 243
348 350
365 435
356 342
795 645
494 310
581 576
244 757
511 530
843 558
430 422
730 335
367 759
685 695
707 661
279 300
634 792
259 266
297 279
355 342
158 135
470 469
811 788
556 538
683 676
783 804
468 488
187 180
845 841
718 728
646 239
664 684
806 808
118 154
551 533
405 539
487 459
854 780
315 319
336 350
239 249
450 370
748 737
51 0
470 466
155 162
699 675
341 342
203 389
550 549
710 661
644 648
105 310
46 64
661 710
389 126
314 330
744 638
71 53
126 549
181 126
287 298
310 497
196 126
496 504
655 243
53 87
399 126
192 126
267 272
462 737
819 796
71 780
413 126
698 696
679 191
298 279
138 143
815 782
424 429
625 614
73 40
416 448
347 716
594 589
661 675
759 737
162 160
463 470
832 829
127 138
852 123
691 658
183 202
821 645
224 126
259 263
659 663
370 430
177 212
126 406
787 780
118 110
156 658
556 542
319 509
560 597
528 527
400 410
812 782
99 58
126 380
35 43
87 33
537 126
268 270
781 634
799 806
341 711
286 571
582 596
613 693
282 293
806 791
138 522
721 730
151 130
126 780
35 15
372 374
856 857
46 86
464 470
383 413
483 459
817 804
477 466
82 46
760 766
828 838
373 450
506 508
273 298
764 737
144 526
762 242
29 43
573 604
170 187
310 314
666 688
101 0
381 374
323 331
345 735
543 552
67 68
310 493
392 373
137 154
408 737
593 609
117 510
153 691
127 137
643 792
406 382
800 806
696 659
816 645
60 40
808 819
330 324
241 235
761 740
317 318
506 500
316 310
839 836
588 561
822 826
244 235
27 104
432 450
332 324
730 721
774 777
323 318
667 693
125 115
215 178
847 845
331 693
835 837
631 322
313 514
533 540
11 28
287 780
164 172
462 749
704 689
382 422
609 558
850 841
582 576
44 13
649 645
722 732
641 642
810 780
73 94
537 543
192 222
64 0
427 434
818 820
500 503
154 137
367 413
93 52
614 633
480 841
517 105
432 434
598 609
221 212
667 676
826 823
851 843
111 123
273 309
451 458
501 498
549 414
66 0
672 700
240 249
376 164
662 103
496 505
739 766
29 35
442 170
151 105
858 533
191 703
60 236
737 739
300 273
647 648
310 504
464 469
255 253
586 558
575 607
785 812
329 331
661 707
24 95
434 373
105 111
828 829
606 610
103 66
582 580
624 613
763 428
80 62
122 105
804 810
155 160
506 658
457 458
737 428
179 126
742 761
749 772
696 695
662 331
19 98
609 273
600 588
506 310
609 126
382 369
281 278
806 819
378 420
792 803
759 386
102 58
12 335
687 661
86 13
576 608
327 331
403 382
465 459
7 35
166 164
558 611
201 166
313 315
190 173
221 177
188 170
678 704
375 441
860 549
666 695
102 82
332 314
311 331
47 10
489 462
765 749
1 60
659 658
506 523
389 423
769 752
92 0
697 658
490 466
663 675
41 96
760 762
377 428
704 191
124 110
197 229
273 297
438 386
386 752
791 807
181 186
387 408
145 156
518 144
661 701
668 703
103 701
676 663
138 105
76 9
242 737
27 350
78 30
803 645
683 710
57 9
831 832
35 13
585 599
389 737
426 763
628 612
512 516
806 800
300 780
336 335
199 178
673 331
351 350
658 676
73 47
71 25
780 126
256 762
360 339
326 320
741 775
671 701
170 191
808 800
671 699
648 821
763 748
553 539
659 661
258 252
549 536
45 87
759 383
29 102
342 350
507 517
749 752
849 850
787 786
266 267
699 671
811 790
708 211
232 445
603 586
63 344
427 442
710 683
337 335
693 663
350 336
688 682
316 313
276 294
107 117
69 99
622 706
458 454
799 819
821 805
218 828
625 675
765 752
498 310
97 47
186 231
254 244
196 184
693 691
801 309
533 372
214 233
417 762
752 749
792 815
170 205
511 506
304 780
758 389
741 739
320 310
774 744
639 815
382 403
311 673
92 101
716 347
705 688
101 13
848 608
273 126
540 539
815 803
298 283
583 558
235 126
372 418
831 126
389 256
856 552
760 739
126 71
829 831
648 815
545 543
675 676
815 788
663 710
221 126
110 115
201 173
559 558
802 780
9 39
43 15
292 295
33 45
743 462
280 295
308 279
242 389
641 643
466 490
806 799
489 126
241 240
638 648
192 229
447 428
261 260
480 482
1 56
762 742
392 376
749 764
24 11
414 533
489 749
336 730
735 736
714 725
840 414
310 330
420 438
54 39
568 577
289 786
140 711
108 105
424 164
357 716
214 164
654 651
232 233
143 130
62 11
661 688
645 781
712 711
502 500
78 389
416 68
690 662
365 378
317 315
176 225
239 235
538 534
645 239
30 126
382 377
858 543
645 780
733 715
564 570
249 655
287 276
144 514
420 126
740 417
674 666
259 269
744 636
190 177
611 580
364 366
805 821
538 544
534 554
350 342
653 645
234 196
703 702
47 32
480 464
282 300
249 648
115 111
759 437
111 121
852 105
427 388
527 140
241 251
661 659
556 545
819 806
434 450
598 558
203 448
687 668
355 335
190 218
124 109
591 786
262 259
674 166
437 428
702 675
622 633
581 558
117 521
612 675
436 377
52 94
295 302
259 267
578 588
840 550
207 232
355 356
536 840
310 332
549 126
505 500
50 101
761 741
318 312
580 566
450 439
812 642
321 156
695 670
699 658
665 675
573 294
371 242
291 807
494 493
660 191
372 381
702 703
422 403
310 318
727 342
291 293
748 386
753 761
303 298
648 126
484 469
382 380
142 518
426 386
547 555
759 426
806 300
828 218
695 126
476 459
300 282
729 724
310 317
648 644
127 150
737 748
414 832
301 306
67 662
253 655
416 667
151 725
127 141
121 109
511 509
152 518
544 533
484 461
781 643
552 548
587 558
20 84
558 573
445 424
392 450
180 187
0 45
309 273
326 311
760 741
744 645
106 121
821 811
25 0
20 39
296 281
840 536
791 806
78 89
406 425
451 654
206 170
348 336
845 850
428 406
768 769
716 736
579 597
236 40
150 509
774 756
252 239
741 760
680 170
406 428
259 268
811 800
697 694
105 112
572 594
573 290
4 69
569 573
85 13
255 247
540 553
82 102
265 259
648 0
790 806
832 840
502 492
105 492
458 453
554 537
549 372
780 273
820 802
478 480
731 736
30 203
640 812
640 789
446 410
377 379
786 787
266 264
622 625
508 315
208 212
184 207
811 796
14 85
236 89
509 517
802 793
582 577
317 326
317 324
15 39
4 0
283 303
860 533
732 140
584 558
610 605
662 676
78 59
311 310
590 606
575 588
153 676
4 66
638 792
72 49
787 799
637 641
35 86
11 61
31 13
347 345
667 22
815 792
612 614
55 0
579 566
29 33
755 746
744 640
814 785
84 20
810 815
239 240
304 309
132 152
623 706
796 815
425 406
206 224
369 382
98 7
171 178
32 93
203 667
650 239
52 73
314 332
607 570
620 673
64 53
587 290
503 501
281 282
187 205
343 339
733 712
853 0
619 612
148 119
804 821
806 645
744 637
35 101
296 291
660 708
566 596
648 651
610 599
236 253
166 126
429 397
81 74
350 351
752 747
706 682
579 580
607 290
262 265
573 587
480 470
488 459
242 256
30 39
748 126
70 0
789 780
787 808
310 491
191 689
135 158
763 387
522 151
572 558
388 442
709 710
237 239
469 464
64 59
380 366
706 623
437 763
627 618
266 272
430 380
595 580
231 226
648 257
296 309
492 493
159 147
203 22
22 667
666 707
62 12
74 59
686 668
71 127
187 164
500 506
644 636
754 737
394 374
615 614
420 408
90 42
237 655
188 204
63 19
138 509
856 126
238 243
517 516
307 780
543 551
348 335
253 248
87 15
428 533
215 698
311 620
159 323
747 737
188 210
100 20
858 126
127 310
427 126
290 573
625 612
254 89
762 757
306 806
364 417
537 554
856 533
388 432
22 203
392 424
8 92
619 826
241 243
442 434
404 219
430 429
618 612
397 373
608 611
655 235
116 105
832 838
33 39
127 780
657 258
320 324
272 259
295 280
790 819
383 437
851 850
504 492
663 662
253 238
819 820
831 549
308 295
497 491
510 105
775 740
85 0
68 448
570 559
850 845
769 749
599 594
39 15
161 127
509 310
747 752
643 645
550 554
784 783
416 203
464 459
782 811
638 644
17 94
431 429
752 754
836 839
795 817
130 143
621 329
543 126
299 274
533 374
272 269
248 243
333 331
756 774
137 121
408 420
277 294
552 542
642 639
180 224
818 796
82 29
447 437
570 564
331 620
604 290
349 345
661 685
735 0
623 625
459 487
380 365
749 747
53 45
686 702
74 46
52 0
443 372
192 224
243 247
704 660
670 707
359 348
127 658
451 806
170 442
30 0
578 558
463 472
0 13
765 737
45 64
133 510
601 558
485 459
282 807
789 641
365 428
828 834
62 80
794 645
545 534
526 528
229 164
178 126
334 326
76 36
676 662
366 126
543 542
353 335
532 512
803 792
84 40
682 663
245 243
378 421
318 334
204 195
546 547
323 321
126 459
654 458
502 495
472 470
742 760
130 161
542 552
659 683
706 675
609 576
711 735
799 780
607 599
71 45
725 714
522 506
533 543
218 197
829 549
130 160
66 203
501 503
517 508
534 543
330 312
512 517
835 836
752 774
381 126
154 115
335 0
408 763
470 472
459 466
87 71
443 126
792 806
722 711
360 345
0 90
387 437
753 762
703 679
517 315
523 506
146 128
482 478
52 236
640 780
51 65
335 341
491 310
87 78
61 95
211 708
710 659
239 794
243 645
235 252
266 270
725 722
760 389
767 743
383 426
36 47
581 610
221 197
281 307
737 387
200 680
111 127
153 157
790 786
422 430
0 43
170 434
344 335
792 641
661 702
6 36
239 252
499 502
303 305
480 488
33 13
694 688
310 319
1 20
543 856
220 224
175 826
87 75
663 683
173 218
737 636
579 582
737 752
629 622
211 687
560 582
860 126
480 469
728 711
99 102
645 638
497 498
711 733
380 449
812 780
387 459
380 377
126 377
535 539
286 806
380 446
452 62
792 812
816 638
288 273
110 154
318 331
305 283
704 708
498 491
820 791
141 138
381 372
394 418
49 0
419 366
73 93
518 152
780 787
526 518
440 176
77 335
115 127
773 770
219 404
471 463
575 594
505 502
276 573
298 303
827 823
783 645
769 737
105 529
111 154
273 295
811 820
734 146
711 105
676 620
693 699
208 840
466 477
708 700
79 15
158 528
258 651
318 326
725 138
609 563
443 533
556 554
326 327
205 126
236 60
829 840
810 804
140 520
520 526
613 620
608 576
172 221
495 492
610 608
186 219
98 344
279 292
504 330
647 252
612 126
150 127
94 73
588 584
332 328
254 68
164 232
58 667
466 463
18 85
138 163
849 843
765 772
472 487
561 588
339 345
397 428
589 607
4 88
463 459
707 695
422 126
491 502
826 625
1 236
545 551
637 645
451 645
695 675
820 786
237 251
373 126
676 699
272 267
772 756
283 298
300 279
95 24
809 811
305 287
61 24
199 215
461 469
434 388
549 428
851 459
278 309
89 0
127 711
430 379
172 192
78 0
533 550
127 154
206 678
417 778
16 73
815 806
315 105
791 820
394 534
711 725
441 443
295 780
549 737
143 127
379 430
353 350
715 138
661 670
799 800
222 164
647 645
319 508
111 105
828 533
71 15
814 811
207 233
436 430
239 258
624 333
331 692
850 844
490 472
102 29
119 111
390 370
758 244
211 126
530 511
568 582
576 610
97 94
797 821
703 211
207 170
380 430
612 622
45 33
558 581
472 490
757 235
521 524
558 848
465 486
522 711
792 783
844 851
322 329
324 330
287 283
166 223
451 17
389 254
757 389
128 723
233 164
138 140
482 480
45 53
609 590
783 795
143 138
196 234
414 536
413 759
785 810
384 440
459 752
243 0
6 40
412 373
703 660
509 506
809 782
599 588
94 0
159 720
247 236
35 7
48 73
66 701
48 0
697 659
803 815
300 304
322 631
242 203
554 545
471 466
645 656
5 94
772 737
342 727
840 539
191 224
93 73
230 194
434 432
570 575
20 55
635 642
170 370
304 280
395 438
421 398
44 0
715 725
89 203
459 469
125 123
835 827
626 658
794 783
706 692
522 310
505 496
392 429
595 558
534 556
594 570
742 753
323 327
553 126
498 500
207 184
350 359
237 648
408 126
674 686
430 370
664 126
491 497
126 374
410 423
703 658
587 604
315 509
677 668
119 105
438 447
106 109
189 164
298 294
796 800
550 539
380 398
695 683
672 667
138 139
507 310
763 754
266 262
417 389
832 533
470 459
735 345
20 54
524 521
28 0
862 855
358 345
800 799
270 259
369 380
764 749
466 472
609 610
498 497
191 704
323 326
533 414
735 731
725 151
509 313
95 0
811 809
311 624
350 344
223 213
533 126
309 293
467 465
564 604
17 0
636 643
371 126
780 815
712 719
191 164
763 426
438 363
16 6
38 79
231 126
347 354
85 101
648 781
453 458
505 497
533 840
36 0
217 213
835 829
309 780
101 19
212 177
191 211
214 212
64 71
6 32
825 823
192 214
744 634
122 107
535 840
415 383
305 780
117 114
861 549
485 463
312 310
643 781
763 363
664 215
708 660
615 625
277 290
815 796
14 79
762 126
795 780
387 428
106 123
378 365
282 806
85 18
601 604
569 589
203 662
292 279
342 711
447 365
414 535
235 780
731 714
163 522
140 127
580 581
471 485
759 126
279 283
187 220
788 634
651 645
792 805
218 227
157 311
829 414
310 512
335 348
344 350
179 227
846 841
47 36
111 125
445 232
25 45
815 820
176 181
604 564
472 485
691 676
183 177
412 430
239 651
117 133
732 715
469 459
610 578
43 13
258 645
790 811
569 558
454 453
510 117
851 558
373 377
647 240
803 813
336 348
345 356
706 625
708 126
285 281
635 640
748 763
65 5
40 91
94 52
748 774
309 300
221 164
558 565
56 60
41 34
30 45
161 160
497 500
764 126
862 860
375 397
449 365
483 481
394 372
841 845
50 0
187 170
410 401
154 118
652 240
719 711
215 223
613 692
349 352
752 428
815 785
448 389
670 683
576 611
582 579
698 685
362 80
608 581
37 63
88 69
439 370
394 443
554 556
67 690
382 428
274 288
845 480
20 236
310 311
283 279
31 46
260 272
212 229
243 55
315 506
67 667
566 579
766 761
761 778
840 829
51 5
552 545
647 258
13 45
27 348
46 45
817 810
74 81
557 534
738 751
270 268
500 502
327 658
165 218
75 87
703 191
255 23
101 4
247 255
580 576
789 640
459 486
753 389
642 789
650 645
31 45
689 126
423 364
529 506
558 580
508 516
761 760
404 181
718 727
662 658
844 850
180 164
748 756
341 727
812 804
450 430
738 465
446 401
789 636
608 578
188 193
484 480
83 45
320 512
219 186
739 775
539 550
687 702
252 657
528 135
412 399
459 470
68 242
693 613
475 469
55 243
80 335
203 254
233 222
57 0
396 126
786 802
721 355
65 0
556 544
147 311
134 662
701 667
672 704
786 808
55 20
610 580
558 599
812 810
430 373
170 126
832 212
194 227
19 101
138 722
735 335
783 805
520 140
273 300
13 15
78 68
793 786
473 482
105 320
398 369
386 763
793 787
725 522
76 90
127 148
79 35
347 356
744 428
223 126
164 376
605 599
503 310
491 500
377 436
4 15
447 438
619 614
639 641
179 218
428 373
495 310
266 268
368 126
772 749
345 127
764 462
72 39
255 655
114 120
774 459
584 600
836 837
851 848
87 126
85 33
499 325
302 780
184 126
256 254
402 181
69 0
324 317
514 506
689 678
820 800
821 788
58 662
826 825
133 117
249 0
366 380
266 261
370 439
512 320
270 459
538 543
722 138
310 498
333 329
644 634
470 481
658 706
802 820
549 389
47 94
197 221
235 0
275 780
0 54
812 785
78 87
276 273
335 342
857 856
108 107
494 503
289 306
788 785
796 818
435 369
533 443
744 780
575 589
0 53
707 670
695 709
647 649
136 138
16 36
480 273
106 118
5 17
71 806
93 65
426 428
742 126
399 412
193 195
254 389
562 570
414 840
856 549
250 757
707 686
331 613
155 127
65 40
17 20
58 15
690 676
755 753
382 379
240 656
365 437
660 689
701 661
466 459
604 603
9 0
624 331
321 311
611 610
683 663
193 126
674 177
165 164
621 631
115 154
734 140
225 219
491 494
500 492
582 558
283 295
529 127
317 314
140 725
236 0
72 15
118 124
196 164
373 429
727 355
296 806
552 533
337 342
138 315
737 740
637 638
494 492
382 370
291 282
150 105
662 688
497 310
36 16
476 461
147 321
815 790
738 764
592 581
543 544
792 821
612 629
607 589
91 236
93 0
198 829
792 794
385 396
551 856
634 638
269 259
731 143
787 806
625 706
294 273
369 403
110 127
81 86
235 255
648 638
423 446
291 780
178 209
762 417
589 594
235 645
218 202
327 333
502 491
623 614
332 325
68 126
364 423
490 459
372 443
369 406
59 39
140 151
475 466
5 20
667 203
676 688
276 607
428 426
238 23
435 365
169 166
329 333
253 235
821 803
763 126
136 732
223 185
388 206
331 676
54 15
789 634
831 828
270 126
676 613
725 711
307 282
703 164
845 558
140 719
102 44
151 133
151 127
778 741
323 334
706 612
318 512
137 111
12 62
660 679
315 320
841 558
39 33
549 543
436 373
378 126
502 505
658 692
5 48
701 702
525 319
418 374
137 123
658 682
372 394
55 84
535 832
788 811
376 126
23 243
227 197
83 59
398 126
550 533
236 1
711 335
779 763
101 98
267 260
821 812
844 843
533 537
800 811
494 498
127 143
756 749
326 506
263 272
498 495
47 16
691 153
141 143
652 648
8 27
138 151
66 15
0 33
557 556
529 123
629 618
379 403
84 55
647 237
495 498
320 313
297 300
34 21
413 437
174 215
734 723
459 481
805 815
512 319
50 15
446 364
826 827
126 390
293 309
603 558
578 610
238 241
689 170
714 711
792 643
823 825
177 164
388 434
75 30
598 582
259 459
529 512
89 67
164 220
500 501
744 812
646 651
815 634
264 268
788 809
460 480
183 218
263 259
338 335
769 772
53 25
164 445
125 105
235 239
610 581
808 787
828 840
371 410
573 276
194 218
842 848
225 126
341 355
727 715
205 224
768 772
366 398
602 558
774 739
755 242
290 277
237 235
569 575
63 336
320 312
806 798
34 28
559 586
44 86
752 386
710 670
437 367
711 716
70 39
750 126
858 857
685 696
785 814
599 610
793 808
821 787
446 126
130 151
782 787
670 685
813 810
238 235
702 658
100 0
582 566
253 23
226 231
800 819
261 269
506 320
17 40
737 777
803 785
703 695
747 765
352 349
93 94
572 607
485 466
58 29
140 144
460 484
74 15
124 118
648 780
203 658
430 382
785 782
35 0
237 258
29 0
612 627
264 259
43 39
450 373
166 197
806 71
170 207
10 47
344 348
499 310
551 543
462 481
492 505
311 675
757 244
13 33
599 607
731 711
508 532
786 820
654 657
668 661
543 555
607 558
815 810
429 126
440 126
401 389
618 613
59 46
613 311
374 443
368 364
683 688
49 72
580 610
670 658
692 682
291 296
587 607
40 6
818 780
317 312
609 780
493 492
479 461
68 67
600 561
796 806
408 437
94 47
201 177
506 529
20 15
29 4
50 85
77 62
343 335
575 570
278 304
439 126
138 130
699 693
805 803
311 145
166 201
152 514
89 242
747 749
778 739
71 33
663 682
662 682
522 127
556 533
748 754
806 296
311 334
687 677
410 446
151 150
716 735
403 126
687 695
719 712
766 774
549 831
485 490
629 633
396 390
434 370
342 341
164 126
227 126
107 123
800 818
45 49
641 812
424 126
65 48
428 365
819 780
715 722
28 61
634 643
229 212
176 231
316 318
558 588
110 124
156 157
801 780
607 276
282 281
433 126
752 769
458 654
588 565
725 127
218 173
277 587
459 749
232 222
496 310
97 32
654 653
382 373
356 340
348 337
302 295
481 463
65 94
503 498
217 177
830 836
148 107
787 815
389 380
778 740
508 105
315 313
636 648
825 175
628 629
466 471
13 86
10 36
85 38
801 300
212 221
623 658
37 104
238 655
665 684
78 126
92 27
193 188
144 528
815 786
861 824
513 510
681 708
428 752
654 648
11 80
538 556
176 440
654 239
790 815
87 53
531 511
485 461
737 645
547 546
618 627
427 206
435 378
375 126
200 195
781 645
512 105
544 556
785 809
752 459
52 93
172 197
432 370
794 657
356 345
785 821
239 792
556 543
612 615
756 769
302 308
70 53
203 68
135 528
774 771
549 459
89 254
764 769
728 719
507 525
287 273
619 622
501 506
154 123
455 451
60 53
348 0
489 764
309 281
325 310
840 126
811 814
336 351
127 121
604 558
73 20
433 430
489 737
811 812
65 32
694 685
641 639
695 685
381 375
233 196
552 856
307 296
207 226
575 600
780 820
40 0
803 812
37 27
716 711
652 645
859 126
751 764
389 760
399 448
296 285
672 708
403 377
659 688
814 787
602 575
164 214
826 822
859 856
236 84
187 191
186 225
813 792
803 780
723 128
781 648
693 675
425 428
151 141
842 841
745 408
389 410
796 780
60 20
709 695
244 762
683 695
491 493
321 323
218 164
235 634
298 780
50 7
717 725
273 806
369 378
371 448
681 667
648 636
710 675
727 356
401 423
73 16
353 348
327 311
625 622
484 259
672 678
391 737
506 123
711 140
430 412
478 473
602 570
342 721
350 101
858 552
766 760
624 329
333 613
656 240
233 234
722 715
387 737
370 373
380 417
207 126
652 239
318 658
771 737
523 517
617 329
8 101
456 654
126 430
702 661
428 387
740 762
709 661
144 527
475 464
812 636
798 780
628 618
752 763
274 276
804 805
506 491
127 123
170 450
404 126
636 737
448 242
25 39
555 547
648 647
252 237
53 39
622 614
569 607
82 0
66 126
424 390
401 380
166 179
806 787
509 512
768 737
665 658
741 737
624 621
558 559
828 837
350 27
251 235
213 177
419 126
391 748
614 706
284 604
470 476
16 94
740 737
696 658
648 235
780 291
147 327
435 428
314 320
816 781
759 428
215 177
172 191
185 215
620 658
708 658
693 662
439 392
706 658
86 46
68 737
242 371
81 0
318 324
502 504
314 317
127 71
443 418
33 15
497 493
88 99
500 493
247 243
314 318
462 752
380 379
236 20
410 389
519 133
565 558
662 134
702 677
794 258
428 369
774 741
290 586
296 278
10 0
515 105
599 575
25 71
457 451
539 126
60 39
737 634
657 239
608 606
543 537
363 763
786 806
791 780
334 327
319 525
268 259
764 752
441 374
164 212
463 481
431 373
64 45
684 697
774 772
541 556
549 394
670 702
117 515
476 475
855 533
274 299
494 127
560 567
600 558
755 742
380 373
776 756
125 106
660 126
657 252
728 713
630 627
662 663
841 851
657 654
235 251
651 657
126 127
113 105
232 192
249 247
146 140
435 421
253 236
305 294
279 305
613 624
786 815
580 596
46 71
389 417
743 752
702 687
800 787
275 294
713 730
558 564
235 243
797 817
30 78
237 645
205 187
154 110
692 673
489 772
426 425
417 766
426 367
760 740
651 258
164 221
563 598
192 172
94 65
848 851
670 710
420 365
361 362
737 764
342 339
697 665
335 359
121 117
424 376
250 126
450 126
774 748
98 350
441 375
507 509
715 733
427 170
641 637
67 89
555 533
521 506
252 240
622 658
797 810
651 648
377 380
172 126
117 123
704 206
376 402
659 675
825 822
757 762
827 835
761 775
700 681
202 165
195 204
679 126
273 292
247 251
728 727
320 318
30 389
110 106
1 53
536 533
134 691
437 365
452 95
144 140
337 336
114 123
614 658
506 319
403 428
27 0
388 170
659 695
775 737
518 514
760 126
711 736
491 503
200 210
428 459
693 311
372 533
365 380
636 642
390 429
492 310
225 181
39 45
509 127
323 333
805 645
417 126
53 0
753 755
202 183
665 698
636 126
792 787
62 28
830 827
596 580
792 648
578 565
164 180
27 92
32 65
451 455
759 367
772 459
87 39
9 76
763 383
101 50
245 255
111 106
654 457
409 410
295 304
165 126
793 820
310 505
127 806
236 255
817 821
806 811
412 422
716 345
335 362
255 645
777 771
565 600
548 856
844 480
711 138
845 851
278 801
800 815
428 759
287 558
545 533
163 138
127 506
636 638
657 645
759 752
544 534
832 535
782 788
469 470
739 762
506 494
259 484
753 737
648 652
632 612
126 387
766 740
86 58
59 71
164 192
820 819
804 792
744 806
136 127
231 186
114 105
742 389
116 123
679 660
774 765
623 675
407 450
737 744
157 692
716 335
426 737
695 686
778 737
514 326
359 361
73 0
210 188
783 794
26 0
829 535
65 51
737 761
105 491
789 639
201 213
70 59
748 428
249 656
597 582
728 127
515 510
749 737
229 222
478 460
106 116
54 20
416 126
741 778
756 747
604 607
377 406
442 427
235 249
510 515
231 219
86 81
173 179
126 658
659 670
305 300
218 177
655 251
137 155
449 435
296 791
761 757
351 355
21 0
819 811
473 478
359 351
312 314
210 200
401 126
630 618
637 634
15 54
449 126
604 573
670 659
737 769
570 607
352 335
511 105
183 126
710 709
708 206
240 252
444 410
224 206
139 151
432 442
558 570
48 5
416 254
594 573
549 443
429 370
0 72
406 403
251 247
830 828
406 126
539 414
205 170
792 638
323 147
856 543
682 658
549 829
790 787
311 318
799 796
508 507
711 729
662 691
396 384
263 260
292 273
660 211
577 560
613 676
66 22
809 788
311 327
0 70
823 828
21 42
598 590
708 681
755 126
445 226
818 806
352 345
655 241
244 389
568 560
692 620
4 29
318 332
533 539
380 422
708 679
792 804
421 378
695 658
184 222
768 765
310 502
59 25
852 806
542 556
662 693
843 851
398 378
714 731
667 699
522 511
58 0
244 755
526 520
566 595
355 350
356 355
209 697
788 806
166 218
334 316
595 597
154 124
440 390
576 580
66 658
371 416
808 815
123 126
850 843
369 435
350 337
62 0
821 780
828 827
109 106
597 580
693 331
527 528
243 253
847 844
448 68
517 319
74 0
693 658
294 287
808 786
580 579
589 575
441 126
211 191
392 431
418 533
462 764
835 839
548 552
337 344
118 506
309 278
181 164
810 821
550 126
165 227
390 397
788 782
838 832
484 468
765 768
566 597
8 0
131 141
487 485
624 311
433 436
127 106
567 582
549 534
30 71
758 755
716 127
692 675
52 20
417 761
294 780
320 315
376 431
383 763
79 14
261 267
663 688
392 434
846 851
477 483
421 126
253 255
71 87
563 590
89 1
739 417
428 737
534 126
511 315
562 558
736 347
334 311
380 389
782 806
635 789
242 126
203 126
275 277
512 658
102 0
83 0
256 758
139 141
117 120
123 127
416 371
417 737
521 105
465 738
528 520
123 506
15 72
493 502
653 654
203 737
439 450
663 699
269 272
752 408
530 151
673 682
87 25
658 331
701 662
661 668
590 610
654 792
281 304
220 187
605 588
805 780
423 126
164 187
345 349
26 102
250 244
451 126
428 403
37 8
625 619
123 118
27 335
860 861
60 70
345 335
778 766
673 613
34 41
489 752
840 832
408 383
456 458
652 235
191 678
327 624
221 172
523 105
573 570
86 29
787 796
69 102
727 127
702 126
315 311
803 810
356 711
774 126
382 436
161 130
682 675
66 690
738 459
782 812
742 762
732 138
796 790
545 556
137 105
763 752
815 787
826 658
725 715
243 236
242 448
730 355
762 760
762 746
690 103
296 300
682 699
522 138
699 682
706 676
388 126
141 127
509 138
316 326
193 170
578 608
792 795
762 244
479 469
370 434
11 95
249 645
363 126
30 89
614 622
415 408
347 711
282 296
179 197
4 13
230 173
620 613
535 536
811 821
53 59
156 613
624 612
127 731
27 63
279 780
110 118
342 356
689 704
737 763
761 742
424 373
832 126
135 140
689 660
488 469
763 737
522 725
421 369
328 332
764 751
555 556
383 428
201 218
517 310
101 35
675 688
770 743
402 404
792 781
319 507
414 553
373 433
206 126
115 121
658 688
634 235
412 370
469 480
410 126
344 27
178 697
605 610
117 121
454 451
59 0
678 689
205 164
642 812
393 417
78 45
641 792
294 290
544 537
780 296
817 812
666 658
477 481
667 66
222 126
27 336
58 82
179 177
310 105
693 682
200 170
575 558
703 677
286 786
655 240
851 126
663 658
242 254
832 539
512 310
386 438
699 691
168 196
640 641
276 298
636 645
318 327
297 780
345 716
288 287
434 430
695 659
227 230
731 127
347 340
634 780
773 747
326 331
616 631
609 606
536 549
212 164
314 310
735 711
70 45
296 801
105 506
163 127
754 763
502 498
812 788
710 688
722 725
737 383
452 0
645 648
334 323
177 194
762 758
786 780
633 622
1 40
149 526
403 422
812 640
485 475
273 279
369 428
68 30
542 547
170 658
148 141
380 403
818 800
298 305
695 666
18 0
812 792
796 820
273 558
12 352
634 812
105 110
220 192
300 292
369 365
256 416
422 382
744 763
39 70
769 765
658 695
49 54
663 659
525 507
589 588
596 597
327 147
128 146
256 242
634 744
765 747
811 782
506 512
555 557
102 99
191 679
823 175
242 762
744 815
357 735
107 148
276 558
252 645
327 318
814 782
745 737
397 370
787 811
406 380
676 675
290 276
673 620
812 789
345 347
425 383
117 106
367 408
764 756
58 102
599 558
474 475
461 485
2 31
691 682
805 804
38 0
148 130
666 674
814 788
379 382
418 394
106 125
783 813
386 126
475 273
439 373
366 449
172 229
662 311
311 693
288 274
278 780
744 748
563 558
335 716
140 105
33 49
430 433
285 806
235 757
852 71
53 70
226 184
114 524
625 615
797 803
588 578
156 321
431 376
762 740
682 662
215 697
644 637
68 416
654 456
68 0
698 215
574 558
780 806
542 533
460 464
344 19
383 387
428 383
551 556
109 105
584 588
39 72
49 20
6 3
317 311
12 346
740 739
339 335
604 583
383 759
607 575
702 695
666 669
42 0
194 177
315 317
310 506
65 73
811 819
652 249
336 337
855 860
209 199
852 645
528 526
127 105
89 236
517 507
509 105
300 296
4 44
758 242
355 711
164 233
398 421
815 819
819 808
755 761
645 240
533 544
363 420
735 347
235 240
610 592
469 485
22 58
434 429
376 232
342 359
276 275
507 315
842 558
210 204
103 690
852 780
435 126
673 675
335 12
588 605
729 733
817 795
328 310
181 404
782 821
125 111
386 383
420 447
264 266
480 259
74 87
35 79
638 636
79 0
507 512
104 8
657 651
40 93
197 227
655 255
450 429
241 247
496 502
219 176
794 651
428 386
406 369
841 850
645 792
446 380
319 310
679 687
264 270
727 711
703 668
638 645
49 39
320 317
618 632
13 39
335 360
30 416
102 86
758 256
788 780
737 774
737 772
246 244
214 229
778 417
794 792
713 342
694 658
320 105
596 579
636 812
841 844
798 296
780 309
229 126
284 290
828 831
656 645
447 408
851 844
617 327
389 446
679 695
786 819
806 820
176 212
691 699
335 357
686 661
389 416
265 266
277 274
806 821
671 662
818 819
202 227
127 130
19 92
504 310
831 533
576 558
533 556
239 647
464 484
558 780
815 821
599 584
239 652
232 126
119 148
45 46
426 387
852 127
596 566
725 732
126 365
454 458
711 731
185 201
164 218
810 812
82 58
422 380
715 711
497 492
177 227
84 0
810 788
757 761
739 760
31 2
756 459
780 800
210 680
243 23
642 640
204 188
252 235
235 648
461 464
587 294
446 422
59 87
648 792
662 671
76 0
46 82
583 603
627 633
402 126
591 571
316 334
191 170
369 398
156 153
667 675
326 323
441 381
5 0
543 549
398 449
324 312
512 523
695 688
736 731
700 667
249 239
229 221
581 580
670 661
790 780
682 126
331 673
617 624
66 29
696 685
727 335
502 330
682 688
744 821
112 123
93 236
389 422
570 604
492 498
340 347
813 803
133 127
306 780
179 169
815 811
357 335
121 123
782 814
424 445
610 590
422 401
11 0
687 658
594 607
532 516
21 96
514 311
42 41
760 417
222 229
708 704
827 825
139 138
315 326
101 27
504 505
94 93
861 533
219 231
803 821
626 614
127 512
302 300
477 459
138 715
764 772
243 249
682 693
610 582
749 765
703 675
364 126
756 776
456 457
829 218
569 599
97 16
93 32
776 769
462 126
71 852
700 708
224 164
740 741
119 121
442 373
164 207
821 634
298 273
595 566
750 763
22 66
326 329
13 49
502 497
806 273
513 133
654 780
285 780
561 565
780 793
792 816
508 319
233 226
297 283
451 780
611 576
237 252
319 506
133 123
623 612
66 58
153 613
677 701
330 502
240 645
387 759
164 224
315 318
116 120
6 47
146 720
501 500
494 500
294 277
737 459
644 641
537 556
686 666
467 738
45 25
63 720
36 76
500 310
189 233
609 806
512 123
748 408
539 553
230 179
296 798
720 128
622 615
680 126
363 438
226 445
278 296
649 647
207 192
455 456
459 471
617 323
380 423
164 191
690 658
387 386
356 727
133 105
428 382
702 668
755 246
258 657
159 311
66 67
7 101
69 4
683 675
793 790
350 19
19 344
248 23
789 815
389 203
462 489
0 59
258 794
650 794
154 105
512 507
424 370
126 436
85 15
377 450
462 772
376 392
632 618
403 430
127 124
20 60
759 387
806 801
193 210
682 692
107 105
614 626
164 184
17 48
364 403
40 55
673 658
348 19
247 240
105 106
330 505
278 281
808 820
559 570
582 568
739 740
13 85
510 151
787 818
583 559
459 463
665 625
387 406
27 37
286 780
323 329
752 772
636 637
73 32
537 533
680 206
203 67
197 126
172 222
114 112
839 835
357 127
680 689
844 845
247 645
811 780
124 115
638 816
807 791
39 49
318 314
255 235
386 428
140 123
226 232
533 418
799 787
694 676
389 364
398 420
815 814
538 533
550 414
630 624
30 68
832 414
444 126
197 194
23 255
492 497
565 561
223 166
764 489
640 636
326 512
417 739
309 806
221 222
855 862
431 434
641 640
515 117
150 522
698 694
192 207
662 675
692 676
203 66
732 712
790 808
818 787
648 816
833 828
485 470
522 150
370 390
233 214
179 166
500 497
213 215
273 305
498 502
140 732
788 787
75 0
311 333
164 660
673 676
15 43
67 242
404 402
162 148
3 20
610 558
719 715
416 762
186 376
642 634
254 448
767 737
859 533
625 658
829 177
359 350
151 522
400 126
512 315
66 13
170 680
422 423
239 648
87 30
856 550
183 194
508 506
580 597
809 815
582 610
272 261
352 358
783 803
524 123
319 105
243 84
853 127
504 496
20 6
67 389
79 39
68 389
643 641
756 772
383 386
667 126
197 164
138 141
667 58
685 659
311 613
745 763
118 109
778 761
311 323
640 639
315 507
837 835
666 702
535 533
612 658
326 310
57 90
701 668
622 618
356 341
507 506
324 318
827 822
67 416
43 0
364 380
447 398
368 417
765 743
781 641
816 792
544 543
229 197
129 311
810 813
804 813
370 429
126 763
133 151
690 699
841 843
150 141
386 737
163 509
732 733
493 491
588 558
844 558
837 828
634 821
40 20
320 506
499 505
748 769
97 0
762 761
45 70
220 164
380 364
383 737
438 737
29 66
259 126
710 658
437 759
191 708
141 731
443 394
626 612
377 430
587 277
398 366
133 107
112 120
841 126
383 408
40 52
367 383
624 322
335 350
655 645
522 136
448 371
587 573
173 194
743 737
59 45
797 815
821 792
378 369
645 126
786 126
522 315
350 0
594 569
472 463
225 176
441 372
713 721
805 813
86 0
348 27
255 236
240 243
825 827
793 806
85 79
215 126
403 369
109 123
179 230
688 659
755 758
421 365
377 403
514 320
747 756
335 711
672 681
817 792
373 370
712 140
753 760
730 720
721 342
398 435
660 164
181 376
145 311
528 509
276 287
843 841
540 126
829 227
187 192
99 88
481 477
127 118
54 72
683 658
281 296
487 477
118 127
436 403
248 238
207 224
783 651
772 752
101 85
440 396
26 44
765 756
751 738
541 543
625 626
449 380
336 27
466 470
836 828
414 550
808 793
436 433
807 780
67 58
420 437
509 318
300 309
501 492
428 398
389 667
571 286
729 711
459 475
437 420
744 752
91 84
379 406
387 763
408 438
67 126
345 352
309 801
635 634
25 70
679 658
570 594
439 424
270 265
626 622
434 431
315 517
232 376
422 389
326 318
195 680
184 233
639 640
2 0
27 98
475 470
795 794
212 214
35 33
105 118
265 264
804 817
749 459
295 283
691 103
685 670
711 714
692 706
89 53
567 560
94 32
494 512
754 748
829 835
604 559
404 186
80 11
546 533
643 636
85 35
46 59
386 363
494 123
318 311
592 558
533 856
533 549
819 815
107 133
641 634
66 662
612 632
280 304
192 187
806 634
471 472
782 809
320 314
442 370
434 126
668 686
820 815
87 59
536 535
247 252
558 578
150 138
349 358
848 611
509 319
126 386
670 676
84 60
383 425
116 106
386 408
642 636
670 675
223 177
778 760
658 662
135 144
9 15
828 832
17 65
183 230
643 816
431 126
40 94
337 19
680 681
10 6
523 123
121 106
401 410
326 317
283 305
127 852
327 326
290 607
523 529
382 389
742 737
220 207
20 49
511 525
463 490
764 768
516 517
438 420
495 493
655 247
476 472
99 0
810 645
251 243
227 183
310 315
731 160
558 608
530 522
756 752
488 461
32 0
688 676
412 410
199 209
749 769
445 164
711 356
464 488
811 806
81 46
181 176
223 697
543 546
838 829
465 462
202 218
641 645
3 6
243 240
103 691
258 648
754 752
672 191
96 42
851 480
676 692
115 110
508 512
311 156
93 20
507 508
654 451
746 762
841 846
506 315
313 509
492 502
798 807
819 800
240 239
390 430
486 462
346 338
439 429
24 28
164 392
690 701
218 126
503 492
417 364
698 665
786 793
701 699
230 227
416 256
861 834
94 100
570 573
720 723
741 766
35 29
380 406
105 124
25 87
667 658
638 637
426 437
316 320
746 761
305 558
53 60
36 6
377 382
254 416
521 517
637 636
8 37
755 737
199 126
259 261
466 485
743 747
755 760
13 43
437 413
23 236
481 466
509 507
737 760
229 192
677 702
424 450
32 94
413 426
313 310
96 0
224 180
367 437
754 126
297 473
322 311
696 697
281 285
219 181
67 66
821 785
371 389
129 145
45 39
772 768
523 127
95 28
126 382
792 780
503 105
371 399
462 465
68 78
234 233
302 279
658 673
584 599
570 126
235 656
502 493
46 15
279 308
786 790
591 609
310 499
765 769
125 127
389 762
609 582
21 34
133 513
689 206
533 394
663 693
434 442
420 398
721 713
705 682
634 815
829 126
768 749
545 549
730 336
428 378
428 408
438 365
828 549
423 410
115 124
288 294
386 748
243 235
655 649
573 594
668 701
270 266
251 655
392 390
72 54
655 647
287 305
247 249
180 172
413 367
365 398
464 468
170 388
45 15
780 819
401 446
524 105
638 641
413 383
576 582
752 383
667 662
813 804
514 323
765 126
269 261
645 815
806 790
857 533
325 332
463 471
448 254
752 748
298 276
232 207
836 835
140 715
594 599
68 89
392 439
557 551
263 269
739 741
521 117
421 435
471 470
40 60
326 315
430 450
763 759
271 270
611 606
639 812
333 311
549 545
604 570
106 111
782 785
71 39
344 337
312 330
392 370
159 514
737 386
362 335
774 766
174 697
310 126
313 317
788 814
295 300
415 426
596 576
2 86
304 292
136 163
434 392
111 137
173 201
711 341
552 543
354 347
505 499
337 348
29 82
71 49
342 713
91 40
181 225
614 612
692 153
32 47
757 755
64 15
749 743
814 821
68 87
549 539
251 255
638 643
474 459
815 645
438 428
462 743
397 390
624 658
629 628
854 126
235 247
192 232
711 355
187 207
781 638
832 828
346 12
117 524
129 321
757 746
612 624
332 312
747 770
267 266
820 796
136 712
94 6
159 140
39 20
511 310
699 331
103 658
50 98
49 15
98 85
547 543
126 397
780 790
774 769
310 324
783 239
640 642
113 107
247 241
126 443
747 743
218 183
694 683
852 853
819 799
318 320
156 311
669 666
272 260
800 796
762 737
38 85
442 126
780 281
703 126
304 300
243 20
195 210
307 281
130 141
243 655
841 848
318 310
120 123
282 791
852 658
807 806
505 492
465 467
151 138
36 90
293 282
144 127
506 127
488 464
788 821
293 780
15 13
711 732
188 195
42 90
242 416
181 402
557 533
703 687
27 101
500 491
655 237
86 82
326 624
510 123
611 608
634 126
61 21
756 737
824 822
387 383
823 658
626 623
585 589
609 598
634 648
426 408
58 86
387 425
468 464
377 370
268 266
808 780
259 464
179 173
126 425
791 291
512 126
507 320
724 729
610 576
614 675
790 796
341 335
497 502
437 426
18 50
401 379
305 295
810 792
16 32
410 371
276 587
145 613
820 806
737 126
281 801
736 714
634 636
79 45
754 383
472 466
58 67
459 461
417 760
685 661
34 11
150 725
803 817
66 103
426 126
749 756
26 29
695 661
385 440
316 514
207 180
153 693
170 689
516 532
774 763
736 716
561 558
237 649
500 498
491 105
807 291
209 215
815 812
662 126
445 376
841 842
34 24
468 473
685 707
656 648
549 828
461 459
215 166
120 117
591 593
792 239
673 311
820 793
164 170
662 667
173 227
620 692
734 728
339 342
153 134
247 648
138 160
471 481
6 16
115 105
546 555
327 334
260 269
252 258
588 589
667 67
416 737
577 582
167 201
647 239
862 533
238 247
429 392
299 277
697 698
192 233
335 127
221 214
608 580
315 512
803 805
433 370
249 252
211 679
129 147
105 120
350 348
20 72
126 428
345 339
347 736
212 197
534 537
622 675
619 615
545 554
524 114
639 634
28 24
514 144
515 107
240 648
431 392
45 71
582 595
98 27
244 254
267 265
754 428
151 160
575 599
164 197
306 786
101 92
485 476
660 703
525 315
540 418
273 780
6 0
834 549
816 648
300 806
169 177
31 0
860 862
723 730
754 408
30 33
405 533
124 123
620 676
732 722
310 500
780 295
43 33
505 498
772 764
843 845
804 812
6 94
100 40
144 518
431 439
739 778
165 202
321 145
109 118
796 819
180 703
424 439
277 276
769 776
839 828
364 446
787 820
576 596
778 762
499 504
335 355
534 544
294 607
640 821
651 792
533 554
814 815
395 126
92 98
324 310
86 35
549 856
668 695
275 558
141 160
66 69
413 408
743 765
437 126
651 239
636 640
692 331
84 236
60 0
614 623
819 818
203 0
447 126
237 255
644 780
366 365
447 386
297 482
816 643
278 300
330 325
460 478
255 241
334 318
379 422
137 160
705 676
165 177
66 676
653 239
176 126
475 476
48 94
59 53
692 693
537 538
844 841
557 126
236 645
776 752
647 655
331 658
61 0
123 112
312 320
750 759
743 749
252 249
0 9
336 63
613 329
470 463
0 126
48 17
667 690
39 53
639 789
830 835
619 625
390 396
390 126
63 37
63 27
805 792
492 500
92 19
848 558
848 842
476 485
52 40
789 812
50 18
138 150
138 725
654 645
229 214
229 172
507 319
556 537
228 215
54 0
260 261
294 276
554 533
270 271
254 203
705 658
405 414
531 513
583 604
93 40
42 21
667 681
649 655
318 317
394 533
45 83
45 0
44 26
327 323
310 492
310 320
310 325
310 328
7 85
6 20
503 500
729 715
4 101
374 126
374 441
124 105
295 279
295 292
792 813
792 645
693 676
747 773
737 747
737 778
737 771
646 645
620 331
208 832
408 386
122 510
22 67
211 703
72 0
599 605
599 589
599 585
322 624
213 216
213 201
25 53
851 845
851 841
851 846
538 537
382 126
382 406
539 533
239 645
239 657
264 265
317 320
303 273
716 357
450 434
449 398
449 366
185 213
183 227
469 461
559 604
355 721
355 341
435 398
201 217
436 126
587 276
180 191
769 756
769 768
777 737
98 92
98 101
99 69
418 372
670 695
191 660
191 206
486 459
808 790
631 616
688 658
487 472
377 126
273 283
273 302
749 768
145 321
167 218
358 349
781 816
266 259
829 198
829 838
829 828
829 832
311 329
311 321
311 326
335 339
335 338
335 352
335 126
335 345
48 65
411 413
340 356
663 676
339 360
68 203
788 815
788 812
787 790
787 800
861 860
332 310
28 11
793 780
793 802
702 701
193 204
430 436
666 686
850 849
665 697
741 740
252 647
565 578
489 459
726 736
626 625
658 126
658 612
658 675
727 341
313 316
363 408
529 105
282 291
480 478
480 460
480 459
203 416
564 559
700 672
497 495
223 215
224 205
600 565
13 0
13 35
192 164
740 760
481 459
106 105
687 703
614 625
614 615
387 126
843 850
692 658
692 613
330 310
820 780
819 787
140 135
140 528
140 712
140 146
140 734
141 130
141 151
463 466
780 798
780 786
780 791
780 801
780 300
780 558
464 259
464 461
195 188
195 200
125 121
258 239
258 647
128 720
127 160
127 161
127 155
127 126
137 127
82 86
379 380
244 250
244 246
502 310
502 496
279 273
440 384
227 177
227 218
227 202
625 623
226 233
331 333
331 311
35 85
475 474
475 485
552 551
485 472
485 471
512 532
512 506
512 508
570 558
570 562
401 422
253 243
774 737
710 663
772 765
772 769
0 49
0 451
0 74
0 15
0 71
0 76
0 18
197 177
197 212
234 189
858 856
679 211
527 144
528 158
19 27
324 320
9 57
9 42
9 90
287 294
287 288
8 104
20 3
20 0
20 40
11 24
518 142
518 526
422 379
238 253
423 389
595 582
410 409
410 422
410 444
493 497
586 284
69 88
798 291
735 716
722 724
736 711
736 735
535 414
383 126
383 415
383 367
607 572
607 594
511 522
730 723
730 713
610 606
315 310
499 330
717 714
718 711
719 728
855 126
608 558
343 345
514 316
514 518
514 152
498 492
498 493
588 599
588 600
359 335
352 12
356 347
133 519
5 51
5 65
357 345
329 624
378 398
21 41
126 403
126 373
126 737
126 852
126 860
126 429
126 854
126 375
126 376
126 164
126 442
126 398
126 170
126 533
126 181
126 389
673 692
156 692
94 40
686 669
686 707
276 277
276 290
447 420
446 423
118 105
708 191
708 678
416 242
711 727
711 715
621 624
782 815
207 220
207 164
248 236
112 105
113 121
414 539
166 177
166 674
166 169
47 6
822 824
822 827
786 591
786 289
786 571
786 306
501 491
835 828
785 788
60 84
36 10
236 55
236 91
236 23
236 243
796 799
508 517
840 535
596 582
794 650
794 239
66 667
795 792
795 784
407 434
509 525
509 315
566 580
429 439
428 421
428 126
428 425
668 687
668 677
668 702
537 534
537 544
64 46
582 597
582 567
582 560
150 151
580 582
101 7
804 803
609 593
151 139
90 36
90 0
219 225
629 612
400 371
399 371
268 264
350 335
364 389
827 830
323 311
177 179
372 126
148 127
761 746
761 762
204 210
417 368
417 740
550 536
550 856
15 33
551 542
738 467
739 737
482 473
466 481
817 797
196 189
196 168
196 233
768 764
768 751
563 609
256 389
505 504
505 310
136 522
110 105
95 11
95 452
555 546
555 543
764 738
34 96
397 126
247 235
247 655
396 440
396 385
381 441
274 277
58 99
58 66
210 195
647 653
437 383
748 752
783 792
603 583
520 528
259 270
259 265
259 262
837 836
574 559
577 568
577 590
577 606
249 235
573 607
821 810
821 815
159 128
182 199
85 14
80 95
844 847
612 625
612 628
612 618
612 633
613 331
516 508
232 226
232 164
261 272
853 852
237 647
286 306
743 767
743 770
695 702
695 707
704 678
147 323
147 129
89 68
89 78
517 521
723 720
71 70
71 126
71 59
611 558
32 16
32 73
306 301
714 736
130 127
510 133
510 107
510 513
366 419
458 456
341 356
857 858
1 89
348 353
348 344
542 543
540 533
683 659
342 730
342 355
342 351
814 809
524 117
561 600
376 445
755 244
755 757
755 762
640 634
763 408
763 745
763 437
762 753
154 127
153 692
494 506
494 491
752 756
752 776
752 737
662 699
662 701
707 685
184 226
712 733
579 596
457 654
604 586
164 229
164 177
164 222
326 334
443 374
442 388
442 432
810 803
459 126
459 477
459 490
459 465
459 483
459 485
345 354
345 358
344 336
346 335
697 215
697 684
697 174
697 696
111 115
831 829
699 676
618 630
61 34
61 28
120 105
398 365
170 200
170 224
170 206
170 427
636 634
209 178
806 780
806 818
806 126
806 796
806 807
277 299
491 498
53 56
53 71
557 555
862 549
65 17
235 257
845 843
845 844
825 826
162 127
178 171
178 199
402 186
426 383
230 218
300 307
300 295
300 280
300 281
300 278
255 251
698 697
473 480
598 563
361 80
361 335
104 37
319 315
103 662
309 296
533 553
533 859
533 534
643 634
67 203
312 332
304 278
732 725
456 455
456 451
334 514
308 273
186 404
269 260
269 263
624 631
624 617
592 610
117 105
117 107
424 431
424 392
760 737
760 761
760 742
27 344
218 190
218 165
218 194
380 369
380 126
215 209
215 185
16 97
16 47
645 651
645 816
645 235
62 77
62 95
681 700
484 464
754 386
448 203
488 480
841 480
526 144
526 149
157 156
558 602
558 600
558 609
558 607
558 610
558 582
558 584
558 575
558 576
176 219
100 94
549 834
549 550
549 533
370 450
370 433
370 126
638 634
779 769
811 787
811 815
143 141
143 731
267 261
267 259
438 408
438 395
173 230
523 512
828 126
828 833
828 836
828 839
87 0
290 604
770 747
86 102
86 2
105 109
105 127
105 123
105 116
105 119
105 114
105 121
337 350
305 298
305 273
856 548
676 658
412 126
46 0
46 81
46 31
40 65
40 84
40 236
451 453
451 454
39 0
622 612
522 530
522 163
522 509
296 780
296 293
240 652
240 235
506 105
701 671
701 690
107 515
107 108
601 559
826 175
181 219
470 485
470 461
759 408
759 413
694 659
694 697
569 594
664 697
634 635
634 644
634 641
634 637
634 645
634 642
33 43
29 44
29 86
29 13
285 296
79 85
79 38
775 741
545 552
543 547
543 556
543 541
715 724
733 719
733 729
243 255
243 245
243 241
639 642
362 361
815 809
815 780
365 420
314 324
682 706
682 676
627 612
627 632
131 133
468 480
680 200
121 111
297 273
661 709
661 695
221 229
576 581
187 224
152 132
744 737
30 75
30 87
690 667
823 822
823 826
648 656
648 645
691 134
691 662
275 276
689 191
298 287
675 683
393 364
812 817
812 634
389 758
389 371
389 242
462 459
391 766
461 479
392 126
766 737
225 186
225 231
750 779
