# Supplementary material for: Using arborescences to estimate hierarchicalness in directed complex networks
Source: PLoS One. 2018 Jan 30;13(1):e0190825. doi: 10.1371/journal.pone.0190825 (PMC5790222; doi:10.1371/journal.pone.0190825)
Supplement: S1 File — The ZIP file contains the data and code necessary to reproduce the figures and tables in the paper, along with an implementation of all the hierarchy methods discussed. The file contains a README file for a deeper explanation on how to use the provided material. (ZIP) [file pone.0190825.s001.zip › 06_agony/03_table1/city_city_nedges_social_mst_v0.0001]

568 580
415 383
343 852
797 820
370 675
107 852
403 737
663 682
657 126
627 615
756 428
103 692
462 126
234 196
416 126
528 123
838 676
619 615
643 780
473 126
255 257
725 852
511 688
207 688
114 310
590 608
350 344
345 160
219 404
796 819
782 811
46 688
236 811
761 380
247 815
754 780
840 534
643 645
803 780
333 682
494 492
715 160
492 496
187 658
317 332
421 373
652 648
633 615
503 495
737 459
324 325
161 160
280 295
575 588
788 820
254 737
681 682
90 57
89 0
667 126
855 609
249 820
274 273
750 737
465 486
599 595
297 273
493 498
627 613
761 126
331 333
776 756
832 539
342 852
533 549
819 815
737 786
659 658
383 459
819 809
552 858
543 534
471 486
480 780
77 127
706 676
496 492
401 373
297 279
230 675
643 820
394 372
291 806
418 534
355 341
9 54
287 294
761 762
576 581
408 774
666 692
783 787
639 642
257 786
435 369
499 310
628 688
55 780
724 160
127 806
624 323
782 787
49 786
785 820
104 0
561 582
813 821
565 780
178 688
325 312
121 126
590 610
278 300
556 126
251 255
305 558
35 39
551 556
543 556
845 558
649 819
745 382
535 414
661 695
373 737
27 806
488 463
658 663
689 126
428 763
800 786
365 378
433 373
797 811
674 686
731 130
561 575
767 126
432 126
412 428
668 670
398 373
236 815
852 780
408 806
638 640
191 675
701 676
525 319
517 675
273 283
328 105
92 101
56 71
607 608
767 774
413 126
371 389
382 373
363 386
55 0
596 560
822 126
626 625
305 273
797 812
273 609
655 251
46 49
511 506
546 533
239 126
554 534
415 426
799 796
361 126
540 441
282 281
476 475
475 481
470 459
398 380
375 374
483 463
651 786
155 130
286 820
614 658
752 383
423 383
265 459
56 15
578 570
178 658
214 126
301 793
211 675
90 49
123 675
332 330
492 503
547 126
419 126
439 429
483 462
310 676
662 126
487 459
500 105
91 0
38 79
534 549
516 517
302 801
465 462
823 688
857 543
192 164
679 659
552 548
814 806
55 582
819 820
3 49
407 428
522 311
377 763
280 806
312 506
825 682
90 9
431 383
730 105
374 372
829 533
625 126
386 737
350 63
788 809
319 676
508 123
420 780
292 791
369 379
621 613
71 126
422 380
326 310
105 126
671 701
834 861
145 156
507 126
369 377
566 595
657 787
206 695
543 414
755 126
544 553
797 785
147 311
544 858
541 554
347 358
365 428
392 737
644 634
86 33
329 322
98 806
634 235
707 668
619 658
27 101
776 481
449 369
478 459
521 105
565 575
42 90
491 506
460 469
52 54
229 227
394 374
141 126
747 780
804 645
560 566
110 780
629 675
70 33
258 792
820 786
259 471
112 512
613 699
810 787
106 105
363 763
682 683
620 327
581 608
623 612
372 374
348 350
290 294
59 676
211 126
789 634
129 658
355 160
429 658
397 382
333 327
497 500
66 658
627 629
692 706
358 105
461 464
255 247
383 774
397 676
762 126
765 383
435 428
93 126
618 621
236 793
295 786
587 791
806 819
654 657
458 654
464 481
475 780
58 0
226 676
763 780
811 808
13 688
426 737
552 537
554 556
9 15
797 810
218 688
46 786
377 382
291 793
748 459
378 369
370 428
782 786
61 24
176 181
579 580
820 811
722 127
537 556
164 682
91 820
179 177
379 383
517 676
362 335
641 636
491 310
613 612
607 582
191 682
154 130
357 126
331 673
638 815
636 806
689 688
203 699
327 332
573 608
203 737
594 780
300 801
194 373
800 808
517 126
247 645
306 286
768 774
345 357
579 595
420 383
324 315
376 370
761 737
806 786
55 806
545 126
22 667
789 791
373 676
347 735
21 780
471 752
366 406
510 105
443 414
236 780
638 648
520 310
403 423
827 612
461 463
486 471
843 845
594 582
46 676
672 708
618 322
377 397
59 675
657 654
802 780
777 737
552 542
366 428
392 688
623 676
537 414
630 329
78 737
330 328
295 283
279 295
52 0
348 335
577 590
682 662
69 4
638 780
38 15
638 636
637 636
687 659
780 793
842 570
420 373
681 667
763 386
518 126
595 580
366 398
494 497
469 464
605 588
810 791
468 481
662 691
324 506
461 780
507 311
346 335
739 760
812 645
291 796
9 36
701 662
691 682
259 267
169 166
117 123
538 534
347 105
59 793
641 644
791 806
787 791
60 780
750 383
512 675
795 780
291 798
700 667
270 780
408 386
853 126
338 352
735 676
651 654
818 793
551 537
496 123
561 608
691 311
58 39
261 780
820 806
560 568
515 506
287 806
318 329
8 0
786 737
765 752
431 373
298 300
215 676
789 806
445 737
594 806
293 820
236 806
478 470
711 126
609 608
183 688
504 325
74 39
177 780
11 80
175 823
285 806
364 389
251 655
397 428
839 549
226 675
522 328
543 550
465 471
823 824
808 800
613 333
811 790
829 658
532 523
767 770
768 383
682 663
226 232
461 476
0 39
593 558
704 676
296 791
707 661
470 481
273 295
839 126
306 786
61 0
424 675
850 608
556 537
450 806
715 123
626 633
300 558
383 737
806 126
236 820
832 533
373 658
667 682
623 658
464 480
315 126
62 11
360 126
394 549
649 796
701 126
372 441
552 857
536 414
372 443
487 472
481 477
588 558
236 645
322 612
235 796
244 780
322 329
545 543
541 550
489 752
630 613
816 820
427 688
725 688
184 164
647 648
330 502
514 693
17 49
682 693
110 118
686 682
752 386
234 126
473 459
689 658
771 737
6 72
465 467
558 566
696 659
634 644
539 780
267 261
788 782
121 310
161 126
322 620
239 806
291 281
457 645
251 243
633 682
648 634
295 796
588 589
121 127
816 781
477 756
319 328
499 505
101 780
564 559
90 780
690 699
321 329
848 608
64 786
302 791
471 466
763 428
125 105
747 737
598 608
232 658
637 737
505 123
323 620
657 651
578 588
523 688
326 323
303 283
318 323
68 662
643 636
607 599
628 676
91 236
63 350
517 328
854 126
54 780
324 675
549 553
94 39
33 658
551 857
379 423
243 806
580 579
679 126
425 382
561 584
32 36
643 791
575 595
597 596
330 310
517 523
502 497
322 618
730 676
822 826
778 752
365 406
687 661
692 620
626 614
138 105
110 658
542 550
507 506
614 615
742 658
670 695
810 645
660 688
634 640
477 470
153 682
689 675
11 95
112 852
705 676
133 126
469 459
476 470
641 812
523 123
683 663
792 811
47 54
578 606
509 330
835 549
710 663
575 576
611 581
556 545
503 502
786 790
448 203
325 506
486 465
78 786
244 126
169 675
463 806
414 549
297 791
298 126
783 821
123 512
27 8
293 806
294 558
96 0
820 790
508 126
557 549
283 273
552 543
313 325
235 787
429 370
808 780
622 613
662 701
28 361
295 801
783 805
340 105
493 330
326 692
823 633
653 654
552 545
766 739
716 609
423 533
317 320
775 740
89 389
34 11
701 692
252 786
336 27
53 806
76 39
100 20
49 676
6 97
227 682
401 383
466 459
482 459
803 812
658 673
638 644
273 796
66 681
551 545
53 72
341 160
736 716
765 126
55 787
757 235
273 780
743 774
633 126
116 127
464 471
379 403
260 459
497 506
747 773
534 556
140 126
501 498
744 780
535 550
629 618
781 235
838 550
666 663
403 377
308 305
20 793
469 463
5 39
629 658
129 675
9 780
301 780
436 383
502 495
414 550
369 382
462 471
671 675
497 505
481 462
229 222
860 549
302 300
236 786
53 15
119 127
179 675
815 792
792 235
43 72
318 688
695 688
379 428
438 428
659 699
504 499
183 676
590 597
483 383
679 663
840 443
380 382
219 186
194 658
120 127
49 71
787 126
20 786
330 314
387 786
676 688
203 662
632 625
153 134
413 759
790 786
801 780
388 682
586 558
40 820
569 607
810 785
328 126
570 558
512 126
57 9
239 792
566 576
78 39
756 126
451 786
764 774
763 752
129 624
106 310
478 126
645 790
302 780
116 852
517 319
555 533
536 549
618 633
456 806
829 675
706 663
782 809
662 693
725 160
390 428
478 468
0 675
179 688
246 244
435 398
365 763
156 134
772 477
35 85
95 362
440 384
772 749
13 676
57 780
625 663
701 670
431 370
499 493
768 752
633 625
211 688
301 286
582 576
389 310
322 331
492 123
311 310
709 702
568 606
43 658
413 763
443 537
51 54
821 788
714 731
812 800
288 273
800 818
53 54
327 126
124 123
675 695
394 780
20 780
589 575
187 370
607 780
127 118
514 692
579 597
328 507
360 345
503 491
553 536
427 658
632 618
287 608
612 329
290 276
49 126
744 737
505 332
677 668
270 271
55 791
123 126
836 676
568 596
755 235
529 105
262 780
15 39
56 39
554 414
321 157
24 61
506 507
268 259
611 570
659 126
497 310
645 636
535 856
822 830
749 764
314 317
61 852
242 676
90 39
236 558
541 443
63 19
505 330
667 699
209 126
246 235
360 852
389 382
821 809
141 127
757 806
625 659
841 806
261 126
229 676
584 558
332 504
13 54
397 383
143 141
615 682
809 819
624 331
324 312
402 404
710 675
423 380
671 663
853 123
753 762
626 612
386 806
417 380
609 581
439 373
373 763
433 370
76 33
612 624
792 796
774 806
388 676
538 537
484 480
108 123
143 127
739 780
181 373
855 533
356 105
461 481
66 701
499 330
265 266
612 126
90 71
735 786
536 443
806 787
687 658
0 820
218 676
427 682
808 793
490 481
390 383
293 796
525 332
382 533
518 613
506 126
115 130
369 373
493 500
644 235
658 512
47 39
283 820
653 806
696 676
84 820
315 105
89 68
76 54
781 636
153 156
281 296
504 497
618 620
533 556
613 624
533 550
92 19
89 203
239 634
292 300
39 796
330 123
47 6
37 19
322 621
785 787
527 127
537 780
527 310
707 692
523 676
644 638
307 309
84 235
457 806
815 820
170 675
524 506
725 105
124 310
696 688
807 791
770 428
258 634
693 688
460 471
36 90
317 311
453 786
815 800
281 801
322 311
716 806
434 428
819 780
584 588
196 126
331 688
622 627
166 658
477 480
586 570
623 622
59 71
126 675
615 625
654 457
37 101
529 506
118 675
135 127
418 676
442 382
451 780
329 693
82 66
618 676
329 676
414 533
535 539
724 711
211 661
804 806
663 662
439 780
426 780
814 786
573 607
295 273
174 676
560 582
155 123
465 481
859 126
714 735
344 0
392 675
148 130
116 118
605 558
502 332
350 820
860 550
545 856
392 763
90 36
235 240
366 365
320 658
636 638
306 820
280 279
459 383
542 543
429 383
227 229
694 695
687 701
548 544
311 658
307 293
10 0
692 329
286 786
507 105
508 506
66 676
280 273
791 126
809 780
317 658
485 463
308 273
747 767
387 774
517 506
628 615
345 127
46 806
47 49
796 787
606 592
648 796
834 533
697 675
290 586
654 239
783 803
25 49
539 536
814 819
19 780
770 752
673 331
628 612
691 663
634 642
842 608
240 645
554 537
317 315
656 792
743 756
793 802
647 791
785 811
510 123
682 659
827 175
575 570
591 558
484 481
576 597
788 787
533 428
581 580
313 506
432 428
528 126
808 820
517 332
374 394
392 383
667 663
275 780
772 769
278 281
66 203
648 820
62 95
181 658
716 735
818 808
486 383
196 233
315 507
465 738
377 806
175 826
384 397
388 658
735 714
331 693
600 584
459 475
490 466
54 33
282 798
143 123
414 126
790 815
347 160
789 780
497 504
55 126
403 382
673 613
580 608
404 402
808 787
602 558
275 273
241 235
624 310
36 76
285 796
488 466
296 273
148 105
218 229
812 780
678 675
241 251
114 123
842 609
540 534
428 533
211 695
73 49
22 675
766 752
258 126
312 123
305 294
654 451
320 123
626 786
375 533
467 481
15 49
76 71
654 651
118 160
550 126
364 382
383 806
446 126
509 123
548 443
791 820
519 852
62 126
617 323
732 725
787 796
105 806
449 366
815 806
386 408
752 756
294 608
97 94
737 763
58 667
861 550
599 584
6 20
30 0
421 369
138 130
308 780
850 609
771 752
649 780
342 780
68 675
830 823
324 320
179 164
590 577
756 481
398 428
377 533
279 305
821 811
332 328
553 539
827 658
348 0
505 496
76 72
748 756
525 123
793 780
257 126
712 160
23 236
70 127
164 222
386 459
192 229
54 72
541 556
314 502
780 558
735 127
80 11
472 470
309 780
328 330
120 105
281 609
224 658
820 800
386 373
134 156
649 815
495 123
565 610
758 126
443 544
662 620
110 682
465 477
295 806
450 383
307 281
230 194
783 792
553 414
372 382
466 737
505 504
227 177
555 549
622 625
500 310
84 39
558 300
589 610
238 780
304 796
72 49
68 242
842 558
648 791
117 506
143 126
241 806
146 127
241 648
780 815
610 581
434 682
11 361
706 612
67 688
127 506
52 126
615 613
741 126
571 306
97 49
826 658
808 811
337 27
235 645
514 310
309 281
654 126
470 737
20 126
70 71
764 459
634 806
838 549
19 0
432 658
88 99
694 682
859 815
857 544
223 676
852 105
749 481
577 581
862 533
322 675
620 699
0 780
732 123
342 335
793 796
500 492
673 699
138 127
614 625
630 618
70 39
847 558
470 485
818 790
435 421
64 658
499 491
56 126
542 533
447 398
194 218
814 782
706 692
272 261
70 53
599 600
321 613
785 806
787 806
134 613
836 414
613 663
495 492
222 676
59 33
118 127
735 675
180 695
93 235
534 544
68 89
145 692
445 428
288 780
744 634
587 276
315 123
118 676
614 622
311 682
441 443
834 414
818 786
729 852
549 534
345 123
429 676
568 560
19 27
304 801
651 793
502 496
725 138
240 257
402 186
334 624
312 325
580 595
775 761
442 676
668 702
610 595
327 676
827 633
609 298
549 539
724 105
103 676
111 123
364 380
214 164
637 634
772 752
755 389
738 126
386 387
837 822
298 786
276 298
354 347
24 780
779 737
469 780
653 647
41 126
677 675
589 609
179 229
586 780
29 688
365 737
757 126
381 443
826 126
500 497
502 500
490 471
39 126
851 806
36 9
503 123
323 624
527 126
481 752
72 852
436 430
681 701
334 327
855 786
712 852
839 533
821 820
811 787
506 491
491 493
799 820
638 812
331 676
273 126
589 780
471 126
649 787
370 763
771 766
421 365
648 645
739 766
502 504
506 500
714 127
481 486
145 333
351 127
137 127
243 126
333 673
805 791
648 239
320 688
565 578
300 796
551 858
62 0
644 737
436 377
39 54
656 786
274 806
109 126
797 821
754 386
101 39
545 550
825 688
776 763
54 39
0 15
709 710
425 383
512 123
254 242
469 481
501 494
509 676
813 803
240 792
694 683
609 582
28 80
824 126
461 480
556 552
756 737
547 549
599 582
439 658
661 126
634 645
701 675
743 126
170 428
800 799
485 472
739 752
690 667
631 322
803 820
636 820
704 675
273 786
463 481
449 398
799 819
627 624
639 126
60 39
279 296
282 296
334 675
620 329
809 788
62 658
20 815
4 0
315 502
582 581
786 815
782 806
711 123
715 711
577 568
364 676
117 126
599 609
4 15
140 676
432 688
644 641
255 0
147 675
462 486
745 737
552 443
588 599
301 786
428 806
482 126
117 118
350 0
79 39
618 622
692 699
595 576
828 829
102 13
267 266
87 793
838 822
30 126
316 332
47 16
794 805
486 466
6 54
701 668
236 787
558 597
545 552
859 533
668 661
514 613
457 815
100 49
612 658
687 692
137 506
789 811
276 820
101 85
385 397
472 490
792 780
239 815
861 533
410 370
344 127
62 77
195 203
693 675
332 506
477 481
298 780
666 126
642 643
620 682
787 820
106 118
636 235
494 676
807 296
1 780
570 608
500 506
830 682
598 806
770 749
755 820
243 255
814 812
653 793
68 737
307 296
29 49
459 756
314 325
325 502
675 699
819 800
629 622
417 126
575 558
504 505
817 803
483 471
549 374
71 39
375 443
624 612
380 406
452 806
764 466
311 673
474 459
487 477
741 766
626 676
654 653
712 123
126 373
747 743
235 257
762 761
49 54
49 39
820 796
602 780
615 126
832 550
643 796
823 658
650 648
644 815
371 416
12 127
275 290
569 780
595 608
592 609
735 105
806 820
773 737
310 127
676 693
592 606
421 398
70 780
278 304
121 105
819 790
71 852
203 658
797 806
803 811
9 90
418 675
679 675
529 682
176 126
764 428
769 772
229 675
522 126
723 126
625 614
517 508
326 620
71 127
39 815
447 383
502 310
623 706
851 609
838 658
483 481
533 414
695 126
364 675
105 127
769 756
124 512
191 659
459 472
40 49
787 788
111 688
573 806
788 790
798 296
783 815
640 642
486 738
567 596
422 780
727 105
739 778
330 332
301 806
493 123
253 251
695 658
134 311
33 780
668 675
160 161
832 828
340 160
507 512
640 812
53 786
202 227
802 808
492 310
390 763
424 658
373 688
15 45
506 806
472 126
622 618
379 389
27 780
665 675
331 699
326 613
408 754
745 752
808 819
351 335
752 774
297 796
291 282
858 533
62 127
651 648
180 661
781 806
657 780
529 311
366 378
164 658
501 491
621 675
860 443
105 512
803 796
416 389
831 414
418 549
489 466
116 105
86 662
846 780
709 683
764 481
584 582
604 290
761 760
119 852
706 688
73 20
335 310
741 774
326 675
176 376
427 675
678 126
556 534
87 15
418 428
378 737
285 293
197 780
600 561
588 570
169 177
632 627
285 801
470 469
674 169
279 806
440 428
843 806
591 786
107 123
367 426
147 676
225 181
599 575
629 627
33 15
767 752
453 793
639 644
43 33
322 631
420 406
345 105
607 575
840 780
175 676
441 374
109 123
628 627
447 737
258 654
622 126
790 800
529 310
147 310
177 229
520 506
330 506
681 688
577 595
382 370
493 492
768 764
588 582
695 659
130 852
140 105
581 606
197 675
265 267
374 406
240 806
702 683
103 699
636 642
563 609
341 852
59 0
396 428
434 370
163 310
323 613
265 481
106 506
414 553
329 688
348 19
776 386
813 804
785 796
350 126
487 471
650 794
318 506
742 760
66 0
401 382
276 780
823 676
491 498
670 675
673 693
369 428
559 780
641 820
207 780
117 310
789 126
401 389
117 105
570 607
627 688
590 596
46 39
169 658
675 688
233 222
827 824
471 485
657 793
534 126
711 676
692 673
286 806
624 126
7 806
8 104
510 118
857 556
637 644
282 300
110 123
105 160
389 383
144 506
694 663
543 552
328 315
386 428
638 634
691 676
634 643
306 791
809 814
675 612
573 558
64 852
533 737
466 462
18 0
13 682
642 792
367 428
55 645
443 539
796 820
27 350
187 676
685 658
813 815
259 126
699 659
788 812
370 450
70 852
707 663
820 815
426 786
329 675
548 552
85 27
482 806
459 428
124 127
452 0
811 818
514 675
597 560
656 796
41 15
485 466
75 126
423 658
54 20
534 539
66 126
821 785
442 688
39 820
544 554
781 239
840 553
502 505
817 782
773 747
211 658
329 321
238 648
437 763
681 66
430 397
856 536
725 658
522 506
786 819
151 127
773 770
510 852
822 175
508 523
259 481
747 383
746 126
399 203
2 39
782 820
509 675
347 345
318 310
173 194
627 625
319 123
443 549
372 394
429 377
433 780
377 380
425 737
461 459
13 29
461 737
813 792
545 549
785 809
547 537
485 471
464 780
790 787
517 512
398 406
513 852
773 774
609 786
829 822
375 441
285 300
676 692
635 780
626 692
599 607
587 273
768 772
382 380
673 620
849 582
319 105
760 766
145 321
706 699
537 534
67 663
180 682
242 389
371 423
375 780
511 676
742 761
728 506
800 780
640 643
464 470
805 815
101 49
15 658
161 852
692 613
363 428
845 570
324 318
641 796
494 500
687 668
651 126
505 325
358 126
294 609
82 29
243 648
825 676
418 443
59 786
628 629
297 295
830 827
278 296
750 126
445 232
776 752
623 625
658 662
279 292
671 693
565 558
347 714
612 622
323 327
473 481
683 699
91 806
387 763
460 459
541 856
281 273
796 793
612 676
327 333
685 688
491 495
641 634
97 6
619 625
838 829
537 544
610 780
406 425
686 668
422 377
224 675
319 325
80 335
428 609
692 675
740 741
661 683
156 321
686 675
821 786
803 645
443 534
485 477
486 477
747 756
630 624
240 786
138 676
767 737
566 596
332 315
668 682
394 544
256 242
145 675
642 636
542 545
534 543
699 331
437 426
841 845
484 126
357 852
698 659
529 676
576 608
767 756
841 480
856 544
394 553
465 126
554 126
662 676
597 608
606 581
810 806
504 330
420 428
670 683
27 37
252 780
691 620
819 799
467 738
242 682
668 701
250 235
544 534
742 752
545 551
791 790
458 786
829 414
588 609
610 608
0 54
608 596
506 658
812 806
285 296
756 780
328 517
852 111
545 443
118 852
579 560
710 688
369 403
496 332
845 459
820 780
819 808
621 658
442 682
544 543
486 126
832 676
292 283
394 550
518 311
611 595
6 32
558 590
406 373
66 67
844 608
373 428
16 47
95 28
497 491
372 533
32 97
452 786
40 126
266 126
587 608
614 633
817 809
729 715
311 692
607 806
599 589
448 126
782 821
625 612
14 38
804 803
424 376
741 778
852 123
476 485
823 622
133 127
613 329
169 179
374 533
398 369
713 126
88 39
851 126
769 383
36 49
98 101
172 676
580 576
709 688
580 581
832 443
394 534
829 443
581 780
187 737
660 658
46 737
559 582
22 682
472 463
858 548
666 695
445 658
735 780
754 763
20 15
775 741
341 676
363 383
70 54
320 310
666 670
594 558
483 126
736 130
53 45
349 335
410 428
536 856
380 377
336 126
59 49
547 443
117 852
607 558
273 300
304 780
503 501
264 265
640 641
448 89
197 227
715 126
485 470
43 13
309 820
15 806
759 780
663 676
160 123
748 780
240 656
613 323
491 105
782 785
792 786
543 544
664 676
460 259
759 383
693 663
819 806
731 735
623 675
115 105
629 311
675 663
745 387
676 658
374 382
551 542
44 15
53 39
330 512
597 576
591 780
526 676
804 811
365 380
156 145
286 609
694 659
295 780
252 249
467 486
309 296
381 533
689 676
304 300
29 33
280 780
373 397
58 662
657 815
151 123
236 790
610 582
804 812
539 856
782 815
229 428
165 658
51 49
757 257
707 688
549 543
367 408
567 566
786 802
179 227
505 493
596 580
506 780
610 577
17 780
460 780
325 315
521 123
636 791
790 819
424 382
349 358
191 695
544 537
151 160
281 780
194 780
579 581
436 370
496 500
55 39
547 544
618 629
455 456
647 815
815 793
126 658
224 676
576 596
466 481
696 695
121 111
72 33
156 675
95 806
364 780
243 796
236 126
658 692
458 451
450 675
731 126
24 335
25 126
413 408
517 311
279 801
644 636
768 769
656 787
312 330
571 591
461 477
472 466
358 130
660 675
283 305
524 105
27 335
430 379
56 54
433 430
841 609
19 37
440 126
236 791
185 126
708 658
697 683
555 443
793 126
310 331
33 43
669 695
638 645
240 780
491 123
379 397
29 675
521 517
285 780
610 606
272 260
618 329
768 126
77 12
270 459
506 676
735 716
570 575
810 792
798 786
368 428
584 575
448 416
711 658
160 141
71 820
267 780
855 806
568 577
821 810
855 860
624 658
857 548
554 550
443 780
600 558
512 105
785 791
181 186
647 653
647 820
698 658
593 780
365 382
470 462
463 470
785 812
668 658
491 500
251 787
490 126
473 478
621 311
377 373
311 688
140 130
335 160
497 493
215 612
544 443
302 279
764 126
129 323
28 780
626 688
429 737
379 406
372 381
424 370
67 675
424 373
764 780
763 408
13 15
35 33
603 583
13 43
445 164
488 480
314 312
808 796
410 423
812 788
262 126
512 332
433 428
114 852
706 658
808 815
334 620
634 786
387 459
461 470
724 310
5 15
422 370
331 323
330 105
767 743
364 761
174 658
778 741
408 387
208 212
279 786
743 428
45 852
501 492
693 331
737 426
810 780
814 820
822 612
631 613
304 278
816 235
831 533
668 707
370 429
583 558
148 141
800 811
459 486
428 406
575 608
197 688
542 856
709 682
507 328
85 15
296 300
292 806
787 818
130 123
848 609
595 558
445 676
71 123
3 780
152 675
606 582
761 766
543 857
321 327
474 485
111 160
627 614
89 39
699 613
587 558
474 126
480 477
809 782
817 796
214 222
741 752
683 675
624 327
208 856
504 496
173 218
254 126
285 786
276 582
21 39
604 586
54 820
575 780
279 300
636 786
194 688
745 386
491 332
295 292
101 19
606 595
183 194
332 325
34 39
735 0
73 39
61 95
634 793
282 786
469 462
349 345
232 376
306 780
458 793
177 658
529 123
330 312
703 701
682 658
25 39
792 793
426 459
840 414
438 763
670 126
587 780
556 539
798 793
595 610
95 39
86 13
787 800
378 420
356 127
170 676
461 126
450 780
733 127
645 806
327 675
800 790
663 620
494 523
693 329
749 126
544 856
688 699
633 618
187 428
408 780
632 613
597 595
480 471
206 702
282 293
766 737
527 105
305 791
544 414
331 662
259 806
84 806
277 290
640 637
187 383
811 800
125 126
810 821
364 423
148 160
420 737
258 806
540 549
177 428
147 688
282 309
736 160
727 506
836 126
502 330
558 606
739 774
644 812
154 118
612 311
43 15
95 0
30 39
200 126
556 549
849 558
669 658
815 790
505 497
488 806
99 29
731 780
32 0
442 428
755 762
666 661
326 624
856 551
812 821
592 570
43 676
416 662
695 661
625 622
481 471
32 6
320 324
680 126
293 801
770 774
264 126
263 269
504 495
760 737
279 796
749 767
818 819
103 658
111 127
640 811
310 613
752 459
555 543
183 229
286 791
688 675
406 374
620 663
67 203
534 536
17 786
513 123
741 761
29 58
458 456
753 774
71 15
79 33
492 495
32 39
658 622
740 737
652 780
382 737
460 484
684 682
303 279
614 692
742 675
377 737
367 387
406 369
558 806
335 0
115 126
150 130
375 763
532 310
261 267
786 126
565 599
276 273
344 37
369 406
281 806
665 697
355 126
501 500
608 582
676 612
756 752
648 126
643 235
418 658
830 675
761 778
561 588
493 504
798 806
47 36
656 634
59 806
260 261
645 796
141 130
291 820
64 126
454 451
95 127
65 39
505 495
179 676
736 780
758 428
584 599
715 310
828 823
345 130
88 102
391 126
399 416
749 383
691 134
48 49
604 564
787 782
658 693
508 675
589 607
801 791
580 566
414 537
348 27
810 782
333 323
392 676
315 506
849 780
773 752
325 332
561 599
686 676
194 676
410 382
687 688
787 793
449 428
804 786
509 319
608 576
553 534
765 428
324 327
428 377
133 852
636 737
533 543
667 662
785 814
800 820
553 543
489 737
643 786
207 676
326 329
153 663
766 761
837 126
126 676
197 164
655 645
99 13
848 780
102 39
422 379
688 126
36 54
79 85
98 19
42 36
163 105
446 763
858 556
462 752
654 786
280 292
842 780
609 793
273 793
309 791
677 661
421 126
337 63
29 667
810 812
844 780
792 820
532 512
422 406
263 260
699 682
817 786
450 737
554 544
374 383
468 126
264 459
666 658
724 852
16 0
754 806
450 382
619 612
500 501
563 598
495 330
438 126
834 539
462 477
722 105
111 310
763 459
694 692
851 845
417 428
598 610
435 383
414 536
501 497
47 97
283 806
465 463
300 295
375 383
783 806
551 443
211 676
145 331
610 568
715 780
155 127
839 550
35 15
707 670
516 123
834 828
828 822
631 329
702 670
80 362
836 533
134 682
458 645
33 806
162 155
661 676
408 428
278 273
568 610
684 658
659 661
695 682
144 123
203 613
620 676
365 374
555 537
645 235
681 126
745 780
594 607
101 126
742 762
45 49
36 97
760 739
476 780
8 4
318 613
657 239
806 799
549 556
254 416
156 693
389 428
820 819
32 47
670 682
860 780
642 637
680 428
782 645
278 806
428 383
403 780
533 780
599 780
663 658
815 819
291 296
284 558
560 580
55 235
774 383
94 72
490 472
321 145
641 640
663 683
847 780
464 737
177 197
59 45
628 633
317 327
798 791
754 459
103 691
268 481
315 658
423 737
656 790
506 675
800 793
165 780
504 491
295 298
161 105
446 389
137 105
110 852
709 126
115 852
301 296
382 406
512 523
153 331
230 177
508 332
827 682
86 39
40 54
511 310
374 443
576 780
423 676
786 296
76 36
476 461
628 625
312 317
484 470
670 707
493 502
675 126
811 815
109 658
688 682
769 749
599 608
318 327
525 512
629 615
549 856
441 372
36 39
823 825
496 497
787 790
219 376
627 675
844 459
472 485
493 310
485 459
568 576
840 549
485 126
558 294
18 50
145 613
563 582
563 780
776 126
605 780
28 609
294 305
58 676
665 676
37 104
441 375
434 658
677 702
501 310
24 0
765 772
792 634
622 676
320 506
181 676
618 331
810 803
186 402
529 127
854 806
741 739
342 127
703 688
401 423
282 801
306 273
737 389
323 321
373 127
658 506
342 105
126 806
460 481
473 468
809 811
275 298
332 310
512 506
578 599
95 786
261 266
651 235
733 711
494 491
769 428
639 806
294 273
320 675
684 688
251 648
670 702
647 645
84 791
620 662
359 362
408 763
307 282
445 376
820 791
682 675
469 737
770 737
6 15
481 480
295 558
278 791
778 761
818 800
771 428
800 815
827 826
852 39
503 506
544 549
496 505
686 701
676 331
587 609
162 160
640 645
509 105
436 126
339 852
716 852
647 235
334 329
470 475
13 675
643 640
743 752
364 428
28 95
850 582
120 126
636 812
769 774
40 236
298 273
321 620
532 516
829 550
450 428
325 500
382 374
690 701
649 806
137 676
507 676
311 156
249 796
471 481
342 126
498 123
500 127
819 791
506 311
525 509
570 582
539 550
571 780
447 408
85 806
194 227
335 342
802 790
318 126
66 699
403 374
434 675
729 711
615 676
662 663
774 459
711 105
359 126
567 582
831 126
293 780
850 780
832 822
700 658
821 790
612 682
317 675
72 71
595 560
324 310
588 575
348 126
821 800
790 780
790 796
769 126
235 786
356 160
489 126
508 512
860 533
130 127
459 780
33 676
807 786
509 315
781 648
408 383
484 459
273 279
814 815
726 852
824 860
422 389
849 609
27 0
291 786
589 608
590 576
442 658
612 613
743 772
459 483
500 512
780 609
511 675
826 625
743 770
497 105
582 298
484 469
551 552
804 815
693 673
462 780
584 570
581 576
153 157
861 822
711 310
497 332
10 6
791 787
463 485
692 311
502 506
574 558
738 486
698 694
698 697
771 763
736 714
505 498
590 606
284 780
70 806
23 780
165 692
617 327
680 688
0 852
52 645
655 235
578 576
526 310
847 480
287 558
0 33
178 126
504 123
295 793
676 675
336 344
754 737
708 699
542 858
324 311
797 780
554 543
656 648
363 126
718 127
622 682
544 556
838 675
794 803
554 553
134 675
329 621
542 544
318 311
565 588
166 675
280 300
787 821
566 597
93 806
317 330
394 383
169 688
153 692
2 0
383 780
680 676
828 780
772 126
115 127
695 675
578 584
637 792
695 707
702 658
693 682
703 659
150 105
290 558
812 796
40 806
388 659
96 780
192 222
240 235
733 729
791 801
7 852
449 382
637 235
600 578
227 780
732 127
693 613
485 481
859 780
319 512
94 97
861 549
831 675
768 749
776 774
67 126
600 570
553 806
522 675
243 820
449 380
638 637
466 126
339 345
501 512
334 333
464 126
99 58
129 329
692 659
508 310
124 852
318 692
226 164
532 508
173 229
66 682
631 676
507 319
647 806
366 369
287 786
619 822
229 682
546 556
781 786
157 156
373 429
794 792
671 699
320 512
753 760
333 329
827 676
45 786
215 697
755 791
803 805
817 821
304 820
115 111
66 690
13 658
508 311
232 164
695 683
557 533
502 492
529 852
715 105
598 780
688 683
331 624
710 662
636 780
246 780
817 812
89 737
737 428
541 537
745 383
632 658
477 486
255 645
375 397
249 634
408 737
381 428
264 266
415 437
212 227
84 0
232 688
709 695
27 92
782 791
648 780
10 47
241 780
254 389
235 780
803 785
483 466
350 27
222 164
765 774
239 786
699 620
500 495
425 763
43 71
126 852
543 548
223 658
315 675
515 852
521 310
748 763
326 311
255 235
243 786
814 787
636 641
243 787
781 126
307 300
600 599
397 763
469 126
490 459
486 462
688 663
337 344
406 428
196 156
844 582
660 682
311 329
314 512
538 443
241 255
80 62
803 819
335 127
673 676
830 612
46 658
251 241
663 693
294 820
344 348
697 659
629 682
783 645
609 806
384 126
211 692
612 692
692 662
502 123
551 543
732 852
355 310
381 372
15 54
472 475
87 806
194 164
348 344
625 682
798 796
514 311
500 502
802 796
305 279
573 570
283 295
588 600
322 613
49 675
459 772
582 608
197 373
244 796
825 675
382 377
501 502
670 676
89 416
596 558
277 806
327 624
596 610
549 780
518 658
19 350
272 126
645 737
178 675
635 636
456 451
418 441
462 463
355 127
381 441
407 382
714 123
699 662
304 793
253 235
428 425
184 226
667 676
243 39
298 820
380 379
181 382
559 558
473 791
847 609
604 559
59 658
454 458
69 29
647 126
803 788
290 791
127 780
611 610
269 263
615 622
822 827
145 620
621 620
754 387
603 806
322 658
690 675
504 502
549 537
25 45
78 0
491 497
769 768
817 787
329 612
382 403
567 558
382 428
821 791
803 790
668 676
803 809
123 688
410 383
594 786
548 534
578 582
786 787
294 582
763 774
21 126
690 662
660 676
752 763
581 609
317 312
416 658
599 610
298 609
317 512
798 820
792 645
577 606
539 549
412 382
806 780
268 780
325 504
627 329
37 344
333 692
708 663
599 605
745 428
141 852
90 126
205 682
15 72
123 780
699 658
847 841
92 98
477 383
643 641
164 675
821 812
809 806
635 637
63 27
105 780
761 740
814 809
538 126
412 370
29 682
708 692
169 674
570 806
709 692
42 39
339 105
592 595
453 654
690 126
685 676
144 127
812 811
181 219
114 126
327 310
183 675
217 126
673 675
498 491
628 622
125 127
463 477
856 552
641 643
636 643
505 499
159 156
724 123
642 820
641 786
605 581
775 739
239 645
705 682
512 658
292 273
491 492
36 16
389 423
545 544
227 688
667 688
616 613
735 852
507 310
433 397
638 737
802 820
539 414
711 736
336 335
819 796
341 105
423 780
642 644
168 126
52 39
685 661
297 806
692 676
709 707
581 610
705 688
67 0
667 203
324 658
481 470
121 160
589 558
662 613
438 383
110 160
838 828
828 658
379 780
506 310
517 507
727 852
463 126
673 692
430 382
491 504
94 49
179 218
711 160
308 300
801 786
249 815
289 786
725 711
485 461
702 668
321 693
489 486
321 658
498 492
7 39
497 498
522 658
43 675
594 569
497 502
258 645
656 240
172 675
647 239
463 752
753 126
373 675
802 791
647 793
29 39
694 675
541 126
239 820
706 625
460 464
571 609
696 658
719 127
636 640
40 780
242 203
749 428
799 780
685 682
152 156
195 780
671 658
251 645
156 692
701 659
856 126
68 389
379 737
280 791
318 624
377 428
240 634
838 533
127 675
682 688
369 737
472 476
676 613
19 98
629 676
103 682
536 550
796 818
747 749
434 676
273 558
637 641
321 676
626 615
510 127
789 636
124 160
811 806
604 558
264 481
277 287
695 701
796 815
564 570
634 792
644 645
575 599
686 695
542 126
693 311
172 682
320 325
656 820
645 656
365 383
812 791
836 823
358 349
422 428
703 658
537 543
332 327
276 277
640 644
380 389
197 428
599 558
329 692
598 558
586 791
46 0
498 494
305 295
618 613
90 76
639 636
815 787
414 539
754 428
367 437
525 507
772 756
644 820
818 799
739 741
136 138
641 815
606 568
390 397
667 613
803 815
310 688
821 793
774 126
464 463
739 763
222 229
85 38
610 578
84 645
749 774
845 844
752 780
422 373
410 397
401 780
70 49
824 823
490 462
576 570
335 350
822 625
793 806
118 123
257 634
622 658
844 841
806 296
247 648
760 741
498 310
701 688
821 787
425 428
448 737
248 780
789 787
386 752
805 820
721 127
835 823
658 620
43 852
701 687
138 675
140 310
548 856
838 780
774 756
691 331
770 462
791 786
406 806
553 856
276 290
500 504
537 539
428 737
116 123
748 386
814 788
252 645
691 156
801 790
304 296
641 806
95 361
716 127
660 126
498 502
329 624
468 473
186 404
542 551
457 811
844 845
314 658
119 126
795 815
273 294
610 580
701 707
822 676
311 693
686 659
30 15
793 808
308 279
300 820
272 266
94 54
683 692
830 126
439 383
528 310
707 702
69 88
565 584
154 852
551 126
147 321
539 544
127 0
766 774
637 126
749 752
828 414
832 549
257 648
299 277
583 806
315 332
426 387
469 471
211 659
423 624
806 800
835 126
464 459
266 267
464 461
350 786
310 126
282 791
707 676
622 659
786 791
103 690
430 429
773 756
637 645
459 471
662 659
536 534
766 741
707 658
79 15
45 39
513 127
487 463
429 806
708 667
150 127
137 160
11 0
826 682
73 47
102 58
706 659
236 0
476 481
212 164
862 860
697 694
731 127
230 688
830 828
645 793
700 681
809 815
693 692
334 658
382 676
20 72
103 663
555 550
318 331
285 309
417 737
640 786
138 126
105 658
140 160
462 480
111 658
844 806
355 105
812 809
804 791
624 311
465 466
282 820
138 123
529 658
206 659
750 428
568 558
821 126
590 582
804 788
364 688
507 315
471 780
618 658
383 382
423 382
305 806
710 682
42 76
334 323
55 786
191 126
737 780
221 126
634 737
357 123
110 127
661 670
617 329
622 675
148 123
147 620
274 780
277 273
629 633
645 780
295 305
422 397
509 512
784 815
589 588
300 793
317 506
710 692
534 553
676 311
16 6
712 105
124 506
123 658
138 160
291 801
69 99
691 699
703 126
48 780
365 369
744 796
254 448
347 126
379 373
729 126
651 239
533 534
697 663
512 310
535 549
528 127
307 780
553 549
414 534
39 780
258 780
450 370
373 806
654 648
508 658
471 463
135 780
84 786
582 570
429 373
694 658
614 688
279 283
774 763
212 658
801 281
841 844
817 820
109 160
294 126
161 127
157 692
295 126
753 389
379 806
583 603
466 477
788 814
656 126
350 780
19 126
297 283
270 259
266 459
199 675
366 380
290 604
490 463
295 296
230 218
789 786
510 506
294 277
238 235
760 780
542 534
317 318
227 675
366 382
134 663
861 860
475 126
49 72
207 675
614 676
320 315
296 801
552 533
389 658
551 548
536 126
493 332
359 350
315 328
818 815
446 737
752 737
329 333
688 658
65 49
663 706
499 502
17 39
627 311
653 815
725 676
565 581
605 606
71 0
257 780
696 682
533 856
410 406
500 491
296 780
318 682
608 580
853 127
769 763
265 780
785 810
477 463
429 780
477 126
794 783
813 806
59 15
556 554
735 658
666 688
305 780
533 536
508 105
20 806
565 570
851 608
58 699
857 856
332 675
314 324
567 595
567 560
506 682
59 39
364 737
106 126
759 428
545 534
653 645
155 160
759 459
462 465
71 791
725 123
79 49
803 786
88 29
611 606
758 242
278 796
273 806
648 786
9 806
441 126
852 118
53 852
22 0
662 331
703 661
489 463
85 35
111 512
669 666
629 624
580 596
141 160
618 625
219 428
775 126
577 596
365 398
131 127
853 852
835 533
621 331
397 373
484 464
619 622
435 378
385 428
249 257
145 658
118 512
566 582
312 512
702 687
587 570
240 820
535 533
49 688
333 331
263 267
15 33
381 374
249 786
740 775
744 820
675 692
540 126
12 62
488 558
92 126
843 780
84 558
801 806
413 383
728 105
87 126
337 348
443 428
657 806
683 658
70 126
397 127
145 327
692 663
470 463
29 658
408 382
4 102
746 762
147 613
621 612
255 239
482 481
292 279
377 406
785 790
386 383
33 72
318 312
56 53
226 688
211 702
506 123
844 558
697 682
124 118
550 533
153 699
664 675
715 675
799 790
298 582
297 300
133 780
814 796
789 641
418 394
536 533
281 786
323 688
329 620
410 379
514 658
458 780
361 362
638 126
758 752
677 659
830 676
703 695
327 658
542 443
67 699
369 780
133 160
503 494
464 485
160 852
172 695
438 386
614 682
36 6
691 662
327 331
231 126
398 126
675 706
807 806
329 323
62 12
493 505
481 780
99 0
711 675
610 605
406 763
507 658
790 808
334 311
154 123
775 766
156 613
427 428
618 615
812 819
67 658
325 105
581 596
125 118
745 763
710 658
160 105
459 465
602 570
259 265
683 695
345 335
278 309
477 466
755 780
841 558
100 54
430 370
785 819
458 806
19 806
33 49
740 778
438 737
687 670
215 682
257 820
206 688
826 827
815 812
595 570
532 105
6 780
751 769
619 633
156 620
38 85
249 656
815 818
60 0
748 774
437 752
633 613
106 160
440 397
141 123
754 383
202 428
761 739
105 506
410 389
331 658
469 477
640 796
412 126
619 675
311 333
590 780
631 624
242 675
789 640
378 406
323 675
656 791
310 492
86 29
218 194
315 319
736 852
412 373
628 658
133 506
25 71
566 560
312 310
333 658
630 622
280 304
685 670
398 382
841 608
93 54
632 676
498 497
316 311
709 676
552 551
322 323
624 333
495 498
499 500
792 787
644 637
311 321
723 63
212 229
862 855
310 311
127 658
823 126
556 443
607 595
823 682
420 763
733 123
375 428
861 824
13 39
736 123
49 806
667 658
180 663
612 633
111 506
642 789
716 126
592 608
39 786
623 692
668 683
387 428
300 806
102 99
295 300
671 682
714 736
141 105
283 791
451 0
494 126
378 428
315 324
451 456
642 812
502 491
550 549
499 504
146 140
836 822
769 459
328 502
822 825
283 780
764 383
327 688
403 806
457 787
237 235
398 365
491 494
845 780
640 737
598 582
641 792
767 483
390 429
834 550
304 273
67 682
56 49
770 747
341 335
424 428
53 33
509 506
279 558
375 373
285 281
628 126
832 675
550 534
828 827
582 558
147 329
244 737
804 821
751 126
711 127
756 383
476 472
387 481
577 582
566 579
204 370
331 682
175 675
785 821
35 806
250 780
731 852
245 780
232 676
579 608
481 463
737 820
294 287
777 756
643 737
807 798
321 692
590 609
189 156
426 763
137 126
389 242
822 675
644 806
278 793
274 294
475 470
15 71
20 820
655 243
235 634
166 688
478 481
686 661
304 295
35 13
636 796
586 290
735 711
51 15
150 126
30 737
505 500
640 806
794 780
321 156
431 428
219 181
428 786
186 126
156 688
595 566
494 675
709 658
121 852
54 852
441 428
344 335
466 470
256 737
653 780
545 542
112 105
380 373
235 791
503 105
227 676
207 737
292 820
109 118
525 506
423 373
305 609
673 682
278 801
49 15
377 370
778 126
125 852
164 659
699 693
13 49
370 397
736 731
240 648
625 688
735 126
733 715
194 183
43 126
262 259
294 791
373 377
686 688
254 780
781 820
471 461
691 153
203 675
310 498
39 71
660 659
827 830
687 707
320 330
347 711
323 693
378 383
311 126
656 235
493 494
808 791
357 735
785 815
814 790
433 382
157 311
322 333
577 608
736 105
818 811
344 19
793 787
327 323
586 806
19 63
611 609
188 533
730 123
811 780
495 497
783 796
800 819
618 675
416 613
503 500
840 828
492 494
351 350
815 126
699 311
812 786
151 130
596 576
744 815
695 702
569 575
106 123
279 791
64 676
463 471
321 310
693 662
330 497
844 609
596 595
0 791
611 582
815 791
341 780
137 130
204 126
635 641
24 95
541 543
463 780
54 71
340 736
633 822
143 130
783 820
446 423
52 235
353 348
285 791
795 792
475 477
634 780
824 826
4 29
170 688
143 160
59 126
639 815
540 374
792 805
831 828
460 470
512 688
421 382
529 523
751 764
485 469
323 682
600 608
281 300
690 103
357 105
481 126
813 820
230 229
761 746
433 450
811 812
379 763
508 676
595 582
682 620
610 599
679 682
626 622
203 311
579 596
227 692
334 676
659 676
396 126
835 828
666 682
859 787
162 130
417 760
191 692
318 658
666 659
480 466
376 382
605 576
239 235
434 688
703 702
320 126
133 123
274 819
105 310
495 502
128 63
471 737
625 676
772 428
350 39
98 780
333 311
673 688
605 608
315 676
66 667
425 426
399 371
329 658
738 467
622 688
257 249
94 47
463 462
383 481
634 636
377 383
309 609
247 780
735 123
120 123
50 15
696 675
367 763
619 126
430 406
695 676
78 203
340 852
517 105
493 495
582 806
169 227
277 558
820 787
306 806
123 676
314 123
404 424
54 15
85 126
334 310
556 550
492 502
249 235
850 558
365 370
517 310
145 676
31 780
838 443
97 0
312 676
854 852
281 793
29 15
740 762
550 856
331 663
311 675
509 507
436 373
573 609
345 126
699 688
471 462
496 502
465 737
16 36
656 815
133 310
259 477
622 633
586 820
293 793
130 141
769 752
428 459
563 786
387 382
811 819
413 428
755 737
836 550
42 0
11 780
821 806
376 676
514 332
103 675
318 324
813 780
549 443
640 126
692 693
265 806
4 8
488 780
638 820
323 329
504 312
840 539
587 582
854 780
321 323
177 676
429 675
474 780
39 806
588 608
246 126
675 683
783 786
68 676
16 32
497 495
314 676
315 330
543 856
175 658
370 383
448 254
67 693
89 242
290 806
485 462
840 533
754 752
484 471
34 780
302 273
828 533
412 450
9 126
813 645
810 788
789 790
821 819
484 259
856 556
89 71
554 539
191 676
39 658
90 33
386 763
675 659
760 761
633 624
772 763
111 105
46 682
772 774
558 780
492 330
679 658
244 645
591 609
772 459
781 816
58 682
379 369
98 7
605 595
483 767
568 595
618 624
480 473
546 534
709 670
661 658
93 0
858 126
760 126
394 414
92 676
544 126
603 780
324 317
731 160
44 13
105 675
468 459
279 298
186 181
70 72
644 640
335 345
539 443
812 782
382 369
760 740
550 553
369 786
711 714
155 852
477 483
754 774
642 806
308 298
455 786
625 613
20 0
463 472
472 471
732 140
33 675
316 325
825 612
443 550
787 786
578 608
352 335
567 580
756 763
789 815
252 648
712 127
319 315
792 790
683 659
578 565
766 760
617 624
829 688
753 761
144 126
438 780
406 383
369 763
102 29
810 786
760 383
0 676
530 310
153 311
559 570
330 324
439 382
489 471
499 325
309 786
380 737
33 45
704 658
68 448
170 659
156 327
636 637
309 806
457 786
422 382
856 553
834 549
522 127
500 330
501 105
763 806
380 763
518 676
276 305
797 803
475 466
224 688
732 711
133 118
481 459
607 820
58 66
672 676
12 126
470 480
373 382
782 788
25 53
72 20
480 482
304 786
785 786
205 675
476 471
186 376
821 782
495 504
443 737
347 335
428 426
671 688
71 806
687 126
716 0
20 54
636 792
343 335
708 688
183 658
792 806
597 582
762 780
436 428
795 806
291 300
635 634
401 410
496 504
29 676
364 383
129 613
28 126
160 155
345 358
455 793
95 780
44 0
786 300
37 27
514 688
788 800
714 780
790 818
608 581
345 354
615 614
310 675
81 15
352 126
570 576
707 675
363 737
435 737
416 737
502 493
737 408
575 582
672 681
844 126
101 92
98 92
236 634
625 706
356 345
64 796
33 39
399 242
175 625
370 377
89 658
517 123
134 658
592 610
494 123
397 737
153 693
450 377
106 127
810 819
729 724
447 428
424 383
473 558
39 676
58 688
642 645
446 373
761 389
640 815
509 658
326 658
344 780
783 790
525 315
568 597
757 780
629 126
661 682
640 792
571 793
359 361
324 332
492 491
617 311
745 774
554 533
793 790
102 69
711 130
443 856
550 536
420 382
725 127
651 792
319 517
39 33
424 676
310 496
509 688
78 780
806 791
737 806
667 690
742 676
639 641
266 780
71 853
140 852
20 49
581 582
649 645
738 465
382 443
379 370
62 80
305 820
156 699
814 800
134 691
294 298
557 543
852 820
225 126
232 428
326 688
651 780
667 692
336 37
144 105
410 737
435 373
760 752
27 104
594 570
545 556
218 177
92 27
238 786
349 352
443 533
559 608
298 791
239 796
576 609
691 658
389 780
366 126
332 312
763 786
688 692
715 658
55 815
788 785
27 39
701 695
492 505
491 126
515 105
275 294
727 127
383 426
595 609
9 76
376 373
494 127
257 656
539 534
634 811
467 459
165 675
801 820
99 15
466 480
205 676
786 801
210 126
789 819
679 676
788 806
453 126
299 273
586 608
464 477
175 827
625 675
401 428
852 0
388 695
644 126
260 269
670 663
619 676
76 780
708 676
406 780
273 801
199 676
733 126
780 737
403 379
118 105
229 177
437 737
495 505
444 126
497 123
77 95
843 609
645 786
624 506
236 235
791 780
495 493
739 126
858 543
739 761
711 852
811 820
446 380
433 377
15 676
624 676
627 632
770 773
475 485
93 49
548 533
20 39
558 580
172 658
378 763
311 699
596 780
710 659
500 494
186 428
87 675
730 127
560 608
94 806
187 780
313 676
595 596
495 310
235 815
0 71
730 126
750 763
578 780
15 780
199 688
487 481
398 383
703 682
94 780
298 806
825 658
333 676
786 796
148 852
139 127
638 643
826 675
826 676
848 582
584 780
504 498
354 358
749 756
298 294
74 15
427 676
737 383
184 126
490 477
523 512
730 658
39 852
761 742
606 577
118 506
554 443
4 104
5 806
110 506
708 682
255 655
194 177
285 820
160 127
369 383
52 820
569 594
498 505
760 762
523 310
114 506
723 37
545 533
66 58
727 676
809 787
257 806
788 815
87 676
818 787
667 701
154 506
293 281
788 819
829 828
794 239
782 796
129 321
583 570
648 792
805 793
430 428
580 560
802 806
273 305
473 806
756 459
418 533
635 640
738 737
720 27
522 310
541 534
709 675
816 815
803 787
255 243
791 300
630 311
624 620
181 428
140 123
22 658
422 410
581 570
303 295
558 595
430 383
621 329
662 699
19 344
229 659
837 835
613 692
605 610
382 806
80 28
403 406
654 780
811 791
558 273
390 737
705 659
823 826
701 661
488 470
410 380
58 658
737 645
332 314
570 564
342 341
690 688
720 723
72 126
483 737
714 852
569 558
818 806
801 793
415 428
702 659
309 293
576 580
641 737
625 658
810 796
741 775
815 634
105 852
329 613
309 273
482 478
522 123
40 72
307 791
20 796
537 554
12 77
55 790
686 707
588 578
694 676
606 576
40 0
668 695
328 325
115 118
698 676
76 15
606 605
522 676
554 549
637 638
106 512
447 365
372 537
616 329
54 806
114 105
523 675
783 780
503 126
298 570
614 675
73 54
255 780
610 590
624 618
827 688
302 806
681 690
752 428
685 692
814 811
160 130
154 127
821 792
707 695
153 688
162 852
382 397
109 676
577 576
631 658
260 266
764 768
672 126
330 311
715 688
571 286
252 257
611 596
435 365
742 126
161 130
514 127
821 815
253 255
110 688
785 788
538 550
54 126
662 311
495 496
710 683
339 126
129 156
249 806
104 27
450 676
147 327
774 428
235 648
578 575
4 101
106 852
464 469
588 561
469 470
126 127
394 428
11 62
324 314
187 397
355 852
278 780
451 654
369 398
156 691
320 105
232 229
470 461
828 549
390 780
571 558
677 701
206 682
817 811
425 406
671 692
89 675
381 382
173 227
312 314
163 127
646 648
477 737
682 692
180 659
543 553
241 645
269 272
606 558
153 675
496 325
305 287
715 676
69 0
353 350
309 796
249 240
362 80
494 310
805 800
592 581
55 558
647 780
792 819
372 428
333 699
51 39
287 609
852 130
44 29
518 310
722 138
333 624
681 662
763 737
152 688
495 332
1 71
249 648
81 39
815 803
194 675
620 311
763 382
457 451
296 793
817 788
92 658
454 654
439 806
778 739
239 648
542 537
529 688
747 774
504 332
394 533
548 543
542 556
337 780
232 373
240 815
392 428
310 327
287 570
682 699
607 594
514 329
477 752
61 11
372 534
22 66
538 544
266 609
134 153
420 378
326 676
203 459
335 362
317 688
619 614
770 383
665 682
443 372
550 834
622 692
746 761
858 534
652 645
565 600
609 610
776 428
259 737
0 806
156 323
76 126
203 676
370 806
372 418
386 774
501 503
543 858
697 692
852 160
736 127
801 796
658 659
743 747
251 806
37 350
46 675
109 512
491 505
534 554
553 544
249 645
613 688
633 658
480 478
320 332
164 428
577 597
470 466
676 682
327 506
503 512
292 304
85 39
296 281
289 306
480 273
373 383
406 377
311 331
539 126
319 675
751 737
404 181
195 170
317 676
762 428
51 126
654 647
45 676
830 658
802 801
561 570
29 13
257 240
235 811
121 123
636 644
637 815
90 72
303 305
788 786
548 126
495 500
624 322
316 676
406 403
632 633
586 604
547 534
564 780
109 852
810 790
687 675
700 126
809 796
334 613
556 857
456 791
60 806
230 658
38 49
321 675
800 791
685 695
778 383
394 443
323 333
745 408
341 310
473 780
608 597
273 298
310 105
333 620
798 807
724 127
637 643
633 675
581 558
768 756
310 328
62 335
295 609
242 737
287 273
215 658
848 570
815 796
235 249
212 676
448 68
793 820
815 821
52 49
451 806
323 331
330 315
643 792
430 780
558 820
455 806
615 688
801 273
140 127
697 676
611 608
590 558
67 66
314 332
812 634
627 126
472 477
7 0
518 506
799 800
706 682
319 688
118 126
328 312
605 599
221 164
744 806
715 506
367 383
504 310
300 281
283 298
758 676
570 596
794 648
631 612
381 418
497 330
332 311
259 261
805 811
704 688
348 37
681 676
331 329
822 828
460 126
321 331
771 383
462 466
278 820
45 806
404 219
306 793
112 118
505 491
699 675
277 276
281 791
799 818
257 247
241 243
686 702
858 552
824 861
622 614
739 737
485 476
233 226
113 852
388 692
326 327
772 481
814 785
523 126
229 180
796 806
611 580
698 682
507 325
344 806
327 682
386 382
648 235
484 780
502 498
332 324
690 676
665 658
462 737
43 49
617 613
613 322
656 806
429 763
470 780
145 323
537 856
714 130
480 481
505 502
394 856
102 15
459 752
707 659
754 408
636 815
709 659
515 126
452 780
672 667
625 615
638 235
78 126
422 383
582 610
440 396
620 673
438 408
790 793
492 332
758 389
600 565
822 823
255 648
795 820
561 610
759 737
432 675
600 582
644 796
147 331
631 311
729 733
309 793
700 676
354 127
595 581
782 812
675 676
329 311
381 375
571 786
93 780
737 203
410 422
179 658
19 101
43 39
773 743
623 688
187 675
45 33
561 600
354 160
738 481
674 166
633 614
127 852
770 126
625 633
168 156
597 581
582 780
822 633
387 780
675 662
725 126
345 735
826 612
683 682
80 24
136 725
143 852
311 676
184 428
255 806
811 788
480 737
47 94
218 126
293 282
856 534
489 481
428 780
808 818
700 675
643 806
832 414
792 803
548 857
594 599
156 682
770 767
590 580
748 126
13 33
367 459
475 463
681 699
473 796
78 87
332 105
468 482
537 126
372 549
19 39
325 328
133 105
314 311
324 512
641 126
316 312
805 819
257 645
35 126
297 820
197 177
516 512
311 612
597 580
662 692
516 532
526 506
632 629
545 554
118 658
38 33
267 481
153 620
711 715
150 138
143 105
791 796
555 534
420 398
269 260
404 428
237 648
735 160
620 693
112 123
606 599
123 852
540 553
658 695
46 126
256 389
422 763
259 480
435 763
398 737
483 485
347 852
426 382
523 127
121 506
722 123
287 780
390 382
749 737
259 609
386 754
740 774
119 105
701 663
221 229
504 492
736 711
469 485
203 242
507 517
640 780
439 675
466 486
658 670
431 424
357 127
333 693
222 658
803 782
746 780
188 126
260 263
752 126
426 428
6 36
236 39
725 130
259 466
255 240
585 599
319 311
37 0
501 495
619 688
7 101
15 675
662 675
778 774
402 126
630 612
624 692
547 550
691 693
430 380
256 203
682 613
669 686
620 624
77 335
474 475
634 787
441 418
256 416
439 428
341 675
817 790
642 641
513 105
811 821
673 329
823 175
98 27
621 322
860 834
9 39
295 279
804 820
659 682
464 466
861 834
685 659
596 566
677 658
103 688
470 477
610 576
206 658
578 581
350 335
283 279
693 333
218 658
639 812
649 793
744 774
580 558
345 852
509 325
766 383
529 126
276 294
480 126
802 786
561 558
239 793
402 376
643 790
636 645
553 780
658 683
463 480
787 799
370 676
663 688
212 177
687 702
261 260
426 126
95 852
673 624
549 126
348 123
325 330
587 806
237 645
165 676
14 85
827 675
805 792
104 101
240 126
673 659
490 485
251 235
328 506
328 123
370 780
663 659
804 819
89 49
373 370
247 806
8 27
35 49
369 378
673 311
330 325
498 504
335 780
76 9
55 796
150 160
422 737
224 428
654 806
523 491
374 418
126 428
197 229
735 335
545 548
544 533
237 815
85 33
215 688
804 787
126 763
626 675
492 497
317 324
819 793
226 658
380 369
560 558
645 792
612 675
857 126
446 383
522 105
825 693
482 780
740 760
703 675
723 27
515 127
848 558
314 675
450 688
351 160
551 534
443 382
542 549
699 663
180 676
95 335
780 807
810 820
233 164
812 792
150 676
269 267
727 130
296 796
294 276
468 780
497 512
191 702
134 662
35 101
89 56
298 305
169 676
823 828
690 658
791 793
744 791
492 512
587 294
782 790
624 675
594 608
592 780
162 127
310 517
327 613
792 821
392 780
618 688
634 796
690 66
552 126
384 440
764 477
321 333
793 786
792 643
743 749
786 645
668 126
578 600
134 688
589 570
806 793
54 49
160 126
277 294
80 95
189 196
311 613
744 786
105 491
353 126
766 778
22 662
504 493
502 512
642 235
63 37
378 380
100 39
261 269
780 819
748 383
295 791
780 786
784 780
626 682
760 389
181 376
553 550
93 39
80 0
808 790
580 582
94 15
687 682
104 4
579 558
492 105
468 464
788 780
494 506
408 752
609 300
138 725
802 793
11 335
305 300
767 749
11 28
310 523
230 227
790 791
767 459
365 397
326 682
156 126
326 126
138 310
532 517
845 806
499 332
740 126
507 688
826 688
628 675
191 658
300 296
547 543
394 539
809 812
800 806
758 780
801 300
816 648
439 370
534 428
527 506
825 126
759 752
176 219
755 806
242 806
781 815
389 806
291 780
658 710
687 695
387 383
318 512
121 118
457 780
645 811
642 737
589 582
39 688
509 328
39 72
357 780
537 549
498 495
616 624
578 558
147 323
487 462
786 806
622 629
560 595
710 695
232 675
658 706
704 682
33 71
164 676
410 780
825 827
556 858
443 676
738 466
831 829
761 774
828 675
536 539
226 229
218 675
437 408
805 812
459 737
103 693
387 752
562 558
817 815
743 459
560 597
126 780
483 486
768 737
84 780
61 780
413 780
40 20
577 610
460 480
124 105
207 428
537 550
821 803
764 756
668 687
67 667
741 740
281 796
283 558
623 682
731 711
354 126
808 806
312 502
533 539
333 675
455 780
667 675
308 283
826 823
814 821
727 310
282 780
313 310
4 69
290 298
437 774
341 126
281 278
836 675
318 332
229 658
403 380
609 791
541 549
383 786
369 380
123 310
300 780
658 126
737 754
810 804
50 780
597 566
332 123
87 737
502 325
230 676
645 126
441 533
151 105
799 815
293 300
661 707
276 558
679 695
604 608
596 608
847 126
777 752
639 640
445 675
23 255
324 676
678 676
401 397
101 104
421 406
501 126
335 105
534 780
164 229
744 793
456 780
254 423
237 780
15 126
68 126
766 763
620 675
437 386
487 466
807 800
831 549
153 662
642 780
665 688
679 692
812 787
609 273
270 481
686 670
286 306
307 820
773 126
615 633
600 780
222 682
775 737
133 512
334 331
737 386
421 428
260 272
318 675
73 780
669 675
66 675
826 175
385 440
693 620
389 203
305 283
320 676
402 428
558 596
702 692
98 786
702 688
599 581
732 105
242 658
798 780
395 126
255 236
556 543
33 13
289 793
788 796
816 786
746 235
794 815
639 643
643 634
781 634
30 780
675 658
484 460
462 383
250 126
242 786
736 126
743 462
45 71
762 389
91 791
392 397
243 634
548 556
629 614
418 372
637 648
560 596
298 287
201 688
786 634
488 737
456 786
605 582
627 633
71 780
396 397
776 383
493 491
563 610
153 658
753 737
695 668
392 373
823 612
691 688
145 624
64 820
87 780
387 737
385 396
508 688
731 105
476 126
609 294
416 780
414 856
494 658
390 373
620 692
154 160
858 857
379 410
659 683
367 780
319 310
540 443
637 806
582 590
138 150
788 821
59 688
659 695
657 648
756 772
576 558
177 164
130 161
421 737
816 634
499 497
695 692
376 688
109 105
747 765
46 780
354 335
243 235
90 15
852 806
376 658
695 663
432 676
138 658
701 658
614 612
157 658
821 796
708 662
362 27
134 693
615 675
840 822
239 654
256 780
817 792
534 414
45 127
316 330
688 676
785 780
331 620
569 608
268 126
88 15
639 645
603 558
516 508
655 791
481 383
495 506
482 473
292 280
556 553
239 780
378 398
362 359
294 815
420 369
232 226
763 387
633 622
629 688
792 812
522 682
150 658
61 126
243 251
383 387
320 312
775 778
487 485
471 480
609 607
378 373
471 476
120 118
846 558
308 806
386 780
303 806
789 812
613 327
781 638
709 661
287 298
692 331
163 160
220 164
497 494
732 160
564 576
815 786
568 582
24 361
565 561
642 126
627 618
415 374
497 492
349 127
439 676
97 39
480 470
376 424
223 126
238 645
105 523
819 811
443 553
857 858
668 688
387 806
639 637
487 126
129 676
454 780
325 310
251 815
532 123
127 310
684 675
765 749
489 462
461 475
697 688
54 793
352 127
647 654
380 428
282 796
410 763
466 471
373 780
424 688
446 428
279 609
290 277
242 613
556 856
298 558
782 819
741 737
286 780
336 348
551 549
553 126
188 549
290 780
325 499
575 607
294 290
713 852
789 821
820 793
618 632
831 550
463 466
19 786
641 791
847 845
633 627
702 661
614 659
28 24
699 676
330 500
380 383
543 443
103 701
701 702
577 558
24 80
332 676
327 311
466 485
34 61
296 806
648 240
676 620
114 127
341 506
337 350
672 675
605 575
261 272
7 815
804 810
604 780
9 72
686 658
521 506
371 203
313 332
74 780
344 126
677 676
611 558
501 506
764 737
737 634
318 676
493 497
811 796
652 235
134 699
416 676
644 780
672 658
807 820
537 553
85 101
426 383
266 481
593 786
549 394
277 780
247 257
648 737
470 476
199 658
57 90
476 463
557 780
277 791
254 68
287 820
422 423
667 708
17 54
785 782
517 315
469 480
267 126
609 737
635 645
803 793
795 783
187 806
651 806
97 32
805 806
24 786
557 550
655 255
500 332
656 780
449 126
323 658
310 658
488 126
447 126
803 804
620 688
320 311
379 382
827 825
379 380
69 102
475 461
673 663
470 472
683 126
786 811
370 737
438 382
39 15
552 534
629 613
145 329
147 658
134 620
488 471
165 682
351 359
418 374
621 624
500 493
323 311
844 847
505 310
357 335
363 408
796 126
380 780
724 126
556 414
645 820
326 331
561 578
765 737
379 377
716 123
39 675
757 645
544 550
233 126
418 550
166 676
634 791
565 576
642 638
438 373
500 498
316 613
87 688
659 688
503 497
545 537
809 790
597 558
275 277
28 335
64 780
698 675
563 558
770 756
576 610
839 834
663 692
512 311
95 126
361 359
792 648
332 512
90 852
768 459
796 811
606 580
16 97
357 716
63 344
632 622
693 658
72 780
495 491
437 806
809 786
592 576
685 702
403 373
45 72
716 335
319 332
150 675
35 676
747 770
127 126
823 625
11 24
450 429
571 806
824 612
242 662
509 332
161 123
64 675
161 155
618 126
155 105
290 820
223 675
632 624
109 675
756 774
399 126
777 126
552 556
110 105
796 780
134 157
423 311
406 382
435 780
280 786
722 160
7 780
276 608
489 477
45 15
759 481
324 330
164 688
434 373
693 699
798 291
151 126
54 786
528 506
259 266
471 475
295 820
203 682
279 280
588 780
156 658
584 600
196 189
552 544
220 126
11 786
6 16
812 126
816 643
220 229
420 380
765 459
512 682
658 699
580 610
762 737
300 609
658 327
579 566
297 780
153 676
5 780
787 808
658 613
599 588
242 780
99 102
504 500
590 568
355 335
123 160
634 820
403 383
130 160
813 805
677 695
496 330
155 126
87 658
539 537
473 273
685 675
72 45
312 320
134 331
448 242
851 780
292 295
703 692
183 177
401 377
756 477
759 806
468 488
243 815
428 382
609 591
9 33
68 0
102 88
669 688
516 523
312 324
114 118
300 126
819 787
707 683
768 428
477 462
604 582
663 613
771 774
644 787
249 126
265 126
235 790
514 331
462 428
92 0
804 792
516 506
61 28
319 509
356 126
191 688
319 507
655 820
705 658
1 39
482 471
785 803
85 49
816 792
823 830
127 676
801 296
367 759
332 658
788 811
57 76
24 28
170 658
422 403
114 512
339 127
770 459
705 663
856 549
703 668
319 506
287 791
622 615
823 675
370 658
22 67
740 766
375 806
485 480
244 755
293 786
825 823
101 8
157 153
115 506
780 787
459 763
661 709
543 537
252 235
448 389
437 428
821 780
72 806
112 853
677 688
716 786
404 186
425 126
451 609
110 512
374 428
714 160
433 429
747 428
404 376
683 688
53 49
643 793
492 504
120 512
49 852
330 504
621 333
661 710
700 662
716 780
555 556
661 688
310 123
631 331
634 815
677 687
643 812
558 609
800 796
699 692
828 688
383 428
469 461
819 818
360 127
332 497
661 663
762 752
518 675
607 609
319 658
12 352
68 416
125 111
461 469
453 780
611 576
799 806
515 123
64 787
645 791
691 613
117 127
620 331
857 533
370 382
558 126
96 39
856 780
416 203
279 820
733 712
180 126
834 126
473 820
829 549
805 645
795 793
89 780
656 793
803 792
739 383
327 329
498 506
203 780
662 682
688 659
570 609
315 311
344 350
277 305
156 676
241 240
635 812
475 472
66 103
512 127
235 737
300 791
701 682
781 643
126 737
211 701
597 579
856 537
634 812
28 11
683 676
664 688
704 126
740 739
340 711
478 473
636 126
629 625
746 760
211 682
103 667
335 123
542 552
410 373
302 796
378 382
836 828
855 780
582 609
604 570
313 315
172 688
508 507
370 688
197 658
82 0
421 383
506 688
608 558
240 249
407 780
708 675
727 123
737 636
108 506
126 382
451 457
453 451
803 810
549 544
464 259
45 780
72 54
407 737
25 33
690 663
35 780
64 688
290 273
583 604
102 33
509 310
331 311
383 752
730 335
801 309
374 549
109 310
555 544
415 387
450 373
49 780
655 806
473 480
175 612
568 590
52 791
148 126
774 766
818 791
781 780
413 737
644 792
564 608
803 806
702 707
767 462
774 737
475 476
589 599
194 428
695 709
272 267
598 609
805 786
763 383
13 126
97 36
273 820
592 582
271 126
15 852
240 791
688 695
90 54
370 373
521 512
380 403
809 785
152 676
841 780
259 470
359 335
534 537
478 460
630 633
110 676
607 570
347 716
840 550
523 332
722 852
610 558
804 780
429 382
533 553
807 796
58 675
197 676
492 501
450 658
430 450
118 310
820 126
640 820
247 235
545 858
634 126
834 534
138 852
68 688
843 608
45 54
662 658
702 695
652 240
642 815
357 345
267 260
765 756
397 780
236 648
512 676
609 126
450 763
304 791
53 780
258 239
598 563
624 688
837 836
153 613
772 383
566 558
382 780
610 609
559 564
588 610
505 492
491 502
490 470
7 786
437 383
347 127
488 477
49 658
3 39
469 466
856 414
270 126
805 821
692 688
329 331
782 800
334 688
832 658
201 658
659 692
543 780
157 321
581 595
398 378
180 702
606 590
560 610
781 645
389 737
641 645
206 676
707 682
810 815
507 675
564 582
608 595
728 127
224 780
681 675
335 126
112 506
628 614
430 377
579 576
371 126
716 160
771 739
682 126
640 636
118 780
481 466
804 805
692 682
361 335
315 310
456 793
454 786
592 558
537 443
690 682
508 682
625 692
796 799
569 570
543 554
751 768
434 382
109 506
861 126
501 493
836 658
795 645
361 350
462 756
443 374
206 675
855 862
212 675
123 118
480 609
294 780
806 801
222 688
483 477
748 754
591 593
187 373
205 688
491 512
222 675
620 658
203 688
341 658
323 310
632 675
648 787
507 682
442 675
610 570
27 126
121 512
583 780
591 793
48 806
296 293
399 389
235 806
471 472
517 688
708 126
446 382
271 780
728 160
28 0
145 311
494 498
85 780
633 629
23 251
242 416
43 54
609 820
815 808
511 658
775 760
429 428
68 658
632 612
603 604
496 493
403 763
850 595
558 791
392 382
70 45
711 735
503 498
578 610
534 550
486 737
111 126
302 820
319 126
56 89
583 608
556 544
397 429
719 852
296 309
797 796
766 428
461 471
312 105
780 796
342 355
678 688
244 235
809 800
522 688
423 428
476 466
615 658
488 481
276 791
258 648
156 331
22 688
76 49
348 127
397 806
324 123
792 791
714 711
550 443
87 39
818 780
437 780
342 123
675 682
494 512
130 126
254 89
300 273
691 692
644 648
331 613
431 780
119 123
459 477
654 645
851 841
326 506
268 459
249 791
334 692
760 428
364 658
815 811
336 63
648 815
596 582
308 295
613 658
643 815
812 815
431 675
316 658
774 752
430 763
75 780
242 688
413 426
500 123
400 126
807 780
214 229
641 637
853 71
666 707
667 0
382 763
563 608
0 126
800 787
670 692
804 796
64 0
177 688
323 676
74 0
760 774
277 298
123 506
494 502
638 792
252 240
739 428
137 123
107 105
123 127
651 815
506 127
812 785
600 588
388 675
789 796
766 126
517 516
584 565
705 675
589 605
327 620
856 539
109 127
205 658
670 658
799 811
267 265
280 820
575 806
315 312
568 608
681 708
758 774
0 72
581 597
530 506
46 820
307 806
66 15
778 760
684 697
714 126
702 701
177 227
376 675
507 123
827 126
858 856
789 820
36 15
618 614
345 716
639 780
247 240
72 15
350 127
710 699
62 780
457 654
816 645
596 570
715 127
474 481
796 790
130 155
808 786
435 380
666 675
716 105
67 662
670 661
536 553
816 806
491 503
533 537
358 335
740 761
423 242
494 495
811 786
392 370
86 102
117 512
303 780
594 588
92 675
472 481
251 780
329 673
561 565
451 458
480 806
467 465
596 579
708 659
820 801
442 370
786 609
748 752
716 345
612 627
136 160
608 610
275 276
388 688
143 731
286 793
8 37
325 512
7 126
162 123
430 373
824 827
298 608
382 383
702 126
720 37
737 387
224 187
567 597
211 668
588 565
827 823
635 126
237 806
271 270
651 645
620 333
170 682
105 676
183 227
759 786
375 382
165 688
70 15
367 737
256 126
89 53
350 806
147 624
792 815
137 852
252 654
595 597
706 675
823 827
279 273
660 695
471 477
803 821
317 314
668 659
713 127
315 512
276 806
314 310
612 618
101 33
812 820
708 695
49 33
50 18
618 311
608 575
441 381
502 105
645 634
323 692
787 815
111 130
543 549
134 692
486 470
663 675
516 310
515 512
29 126
425 780
760 778
115 123
612 625
637 640
437 459
293 791
620 613
670 688
375 372
293 296
12 0
780 811
258 235
244 806
476 477
310 323
471 383
733 105
496 491
351 27
183 218
577 560
736 735
331 327
587 298
296 786
762 774
846 851
159 311
613 675
669 676
810 811
86 15
525 105
40 786
307 786
332 502
835 827
462 481
358 127
799 791
306 301
266 265
565 582
555 856
551 544
576 595
451 793
763 373
738 477
790 820
642 640
376 428
107 506
6 49
694 688
825 175
127 123
712 140
184 229
130 105
486 481
535 553
180 688
488 459
304 806
544 539
591 571
727 126
792 126
38 39
640 634
764 772
313 320
43 688
145 157
225 428
778 737
66 688
227 658
819 786
845 608
403 369
377 403
24 126
33 54
229 164
608 570
481 485
53 126
5 0
261 459
748 737
11 126
549 554
327 692
697 126
219 126
553 537
243 645
851 582
85 786
124 126
810 809
337 335
764 749
471 469
6 39
493 506
602 608
258 793
539 553
445 424
69 15
341 123
776 459
358 160
634 648
435 406
450 397
371 242
633 676
633 688
52 796
328 332
806 811
153 691
294 806
742 737
345 347
845 609
659 675
809 821
570 595
593 609
826 825
805 796
661 701
123 105
281 309
638 641
314 330
783 791
829 676
303 298
420 386
287 582
514 676
498 500
666 702
648 806
585 558
174 688
247 820
564 558
588 584
239 651
243 0
293 309
485 475
126 786
39 49
312 332
543 533
413 806
749 477
445 688
700 688
480 558
120 506
615 627
186 219
103 662
668 692
666 683
226 428
613 310
573 780
601 558
570 780
582 606
451 126
291 791
670 659
249 0
316 310
451 645
67 676
500 126
249 780
610 592
157 675
783 811
114 112
53 71
690 693
745 373
534 443
688 662
201 177
136 127
466 463
71 49
533 443
716 736
279 780
356 335
725 310
817 780
22 203
401 370
637 642
361 80
528 105
778 766
429 397
445 373
170 126
300 309
761 752
371 428
101 15
57 36
742 774
291 293
111 675
552 549
769 737
661 659
435 382
524 123
471 470
45 126
532 506
508 517
303 273
805 780
151 141
482 480
341 711
348 63
115 160
276 609
640 791
590 595
240 796
320 682
75 39
834 536
328 512
325 324
793 791
658 661
66 39
255 241
304 281
600 575
175 682
493 496
641 780
267 459
305 298
497 496
92 780
273 791
729 127
777 774
243 780
300 279
782 780
325 123
787 809
43 780
691 675
856 443
352 12
398 780
787 812
661 692
312 311
421 378
389 676
178 676
599 576
596 597
799 787
797 815
828 676
221 177
727 160
235 126
156 662
36 47
125 160
331 692
51 780
594 595
328 504
517 658
311 624
69 58
313 312
315 325
269 261
858 537
276 287
282 806
335 852
576 582
551 533
245 815
372 550
112 126
72 39
503 493
709 668
104 19
828 550
645 787
707 126
834 553
821 645
458 126
818 820
247 786
281 293
487 470
166 177
410 377
557 443
796 786
503 310
431 688
28 61
641 642
100 72
816 780
565 608
416 675
226 126
501 123
568 581
624 318
514 506
529 675
489 459
663 699
459 462
681 658
80 126
463 383
309 801
830 688
814 780
605 589
341 127
192 226
818 796
111 852
177 675
283 300
747 126
762 760
811 809
37 8
25 15
172 126
805 787
695 670
523 506
390 370
682 706
104 63
87 0
655 648
247 249
765 747
606 578
380 423
813 787
492 506
478 482
830 826
715 852
825 826
791 296
237 786
701 667
112 127
78 89
355 123
803 791
779 126
29 66
573 582
8 101
741 760
594 575
253 780
333 688
710 661
833 828
570 610
277 820
640 787
584 578
805 790
507 332
89 676
9 71
417 761
331 675
671 662
822 824
324 502
759 763
274 277
628 618
309 300
529 512
101 27
480 459
18 85
311 620
322 676
126 383
567 608
811 793
613 673
728 512
557 544
609 287
749 743
503 492
698 688
416 688
344 63
856 550
704 659
128 127
5 49
383 763
499 495
463 737
557 534
317 310
229 688
584 608
473 482
523 105
670 668
468 478
408 459
436 382
393 428
572 558
431 658
33 852
603 608
88 33
293 291
516 105
775 774
55 820
658 331
566 580
313 658
813 796
500 505
310 512
462 470
429 450
52 806
320 317
496 498
546 543
627 658
98 0
783 648
790 806
470 471
507 330
48 39
853 105
582 273
522 332
423 389
817 806
749 459
304 309
679 688
13 780
812 790
662 688
461 485
806 815
780 808
369 365
801 126
809 820
392 658
606 609
566 608
550 539
843 558
401 763
782 126
61 80
645 815
401 422
477 485
442 373
103 126
643 637
714 105
753 428
685 707
406 380
362 126
218 227
347 736
401 379
461 466
492 493
727 711
637 780
735 736
157 676
194 229
514 620
481 737
627 622
365 373
260 267
842 582
236 796
806 790
332 500
703 676
815 645
608 609
614 126
766 771
397 377
748 428
154 105
443 383
606 608
33 126
615 612
496 495
344 27
767 383
110 675
759 774
732 138
657 645
817 791
377 780
175 126
47 0
22 58
120 852
428 387
811 782
66 662
858 544
712 733
459 463
101 7
76 90
548 858
299 780
790 811
599 570
579 582
393 126
660 692
631 621
585 588
485 780
95 24
638 806
761 741
622 624
645 821
845 126
764 752
150 123
483 470
702 675
494 105
578 595
661 702
781 792
365 377
428 373
621 676
643 648
336 19
709 663
523 658
724 715
596 581
648 656
805 803
111 676
540 550
423 310
64 39
57 39
125 123
475 737
643 126
541 544
367 806
827 828
0 786
0 49
385 384
365 780
747 752
743 383
575 609
300 786
40 39
162 105
659 702
292 780
319 330
282 291
767 747
410 806
728 123
705 692
437 387
747 459
154 126
594 609
678 658
560 576
416 242
224 373
754 382
486 463
845 582
613 682
522 512
264 259
426 752
273 296
329 327
590 581
156 329
498 493
550 414
850 610
613 693
397 370
812 793
644 643
796 800
749 772
414 443
822 658
180 692
259 780
282 807
357 160
789 645
794 645
186 373
838 688
540 539
19 92
375 381
786 820
635 643
828 443
731 123
180 675
796 791
641 638
543 126
298 295
682 676
315 688
64 806
281 820
289 780
693 691
25 780
44 33
431 676
128 720
110 126
697 658
99 69
744 126
553 428
278 786
0 658
656 645
659 663
637 812
470 126
378 435
595 780
107 127
772 737
752 481
553 443
612 629
376 164
494 493
477 471
478 780
702 682
851 558
794 806
235 820
398 763
725 675
127 512
403 428
296 820
514 126
390 377
406 737
771 126
827 625
609 576
96 852
378 365
175 688
88 58
31 39
548 537
148 127
97 47
152 682
302 295
701 699
738 459
144 310
321 624
215 780
665 694
63 336
420 365
6 94
658 311
613 662
180 658
580 597
475 471
534 856
661 668
9 49
318 620
618 627
673 333
612 688
510 512
608 780
774 780
322 327
215 675
627 676
830 822
390 126
855 126
492 500
492 498
476 459
56 0
52 780
50 0
49 0
51 0
229 126
556 533
228 612
54 0
260 259
271 259
403 126
254 203
404 126
360 335
42 9
650 645
667 672
667 66
667 681
649 786
45 0
310 507
310 320
310 318
310 528
310 317
310 500
310 332
310 313
310 497
310 330
310 502
310 522
310 506
310 324
310 505
310 518
310 493
310 511
310 315
310 499
310 514
310 325
310 509
310 316
310 504
310 495
310 491
310 319
310 312
310 526
310 314
6 0
6 47
3 0
374 126
374 441
373 126
792 783
407 126
693 676
134 676
737 773
737 764
737 756
737 755
737 747
737 765
737 769
737 778
737 749
737 741
737 774
737 772
737 768
737 777
737 126
737 740
737 761
737 739
737 748
737 775
737 762
737 752
737 751
737 391
737 760
737 753
737 779
737 742
737 78
737 744
737 771
737 766
737 750
646 645
208 126
408 126
409 126
122 105
22 676
72 0
322 624
213 126
25 0
538 533
382 126
539 533
525 310
450 126
500 503
434 126
435 126
201 126
420 126
99 88
418 126
486 459
377 126
273 303
459 270
459 467
459 469
459 487
459 479
459 489
459 480
459 481
459 464
459 474
459 126
459 738
459 466
459 484
459 488
459 485
459 470
459 490
459 461
167 126
266 259
829 126
335 359
335 352
335 361
48 0
340 127
339 335
832 126
68 203
787 819
787 780
787 811
28 786
671 676
702 677
702 676
193 126
430 126
626 658
338 335
658 705
658 688
658 665
658 623
658 669
658 625
658 678
658 697
658 612
658 676
658 694
658 682
658 675
666 676
263 259
480 460
203 126
203 448
852 726
852 127
852 515
852 343
852 126
852 112
852 113
852 519
852 71
852 61
852 117
852 119
852 853
852 107
852 121
224 126
149 140
13 44
13 0
192 126
609 593
609 780
609 563
609 590
609 598
609 558
642 634
687 676
388 126
387 126
692 658
369 126
463 459
368 126
195 126
257 235
258 786
127 138
127 139
127 106
127 729
127 124
127 721
127 716
127 130
127 355
127 349
127 335
127 160
127 161
127 131
127 728
127 727
127 143
127 150
127 151
127 140
127 141
127 125
127 128
127 137
127 711
127 105
127 115
127 735
127 722
127 736
127 730
127 718
127 719
127 155
127 356
127 351
127 133
127 357
127 713
127 146
127 144
127 734
127 148
127 136
127 110
127 342
127 714
127 347
127 341
127 154
127 712
127 345
127 346
127 111
127 162
127 731
127 732
127 724
127 135
127 163
127 715
127 733
127 725
471 459
91 780
828 126
828 833
379 126
380 126
606 610
227 126
506 531
506 532
506 530
506 512
506 529
506 521
506 105
506 527
506 508
506 520
506 516
506 524
506 494
506 517
506 523
35 0
776 737
552 856
401 126
88 0
88 69
24 11
553 533
0 96
0 18
205 126
496 310
197 126
43 0
9 0
10 36
354 345
422 126
423 126
410 126
70 0
535 126
383 126
546 126
385 126
265 259
717 123
358 345
129 311
179 126
202 126
433 126
806 807
806 796
21 0
126 250
126 421
126 188
126 366
126 449
126 185
126 184
126 436
126 444
126 411
126 231
126 363
126 223
126 440
126 226
126 233
126 384
126 432
126 447
126 446
126 416
126 219
126 400
126 399
126 204
126 417
126 214
126 854
126 196
126 396
126 210
126 246
126 398
126 170
126 209
126 413
126 200
126 178
126 402
126 426
126 425
126 220
126 371
126 186
126 218
126 217
126 419
126 176
126 168
126 395
126 438
126 412
126 680
126 221
126 30
126 689
126 393
126 225
95 62
95 11
95 80
156 153
156 311
156 157
94 0
445 126
860 861
860 126
860 862
657 786
207 126
166 674
166 126
415 126
478 480
786 591
786 808
786 793
786 455
786 780
786 238
786 452
786 451
786 289
786 571
786 457
786 286
786 306
786 458
786 453
786 456
786 97
835 822
477 459
60 815
36 0
840 126
795 786
370 126
267 259
189 126
428 126
537 533
73 0
582 596
582 595
582 560
582 566
582 580
582 597
582 577
582 567
582 568
582 579
627 612
624 631
624 617
624 616
624 329
624 621
624 613
624 630
90 0
629 612
824 822
673 658
350 353
350 337
364 126
443 126
827 822
177 126
372 126
745 126
15 0
551 856
190 126
301 306
386 126
196 234
198 829
836 549
165 126
406 126
555 126
397 126
381 126
274 787
647 786
437 126
259 264
259 268
259 459
837 828
684 676
206 126
182 697
85 0
633 612
80 361
613 620
613 331
613 311
613 676
367 126
328 310
232 126
261 259
743 737
743 767
89 126
758 737
31 0
723 720
32 16
780 805
780 92
780 790
780 789
780 799
780 307
780 93
780 7
780 295
780 283
780 792
780 23
780 239
780 20
780 454
780 273
780 781
780 297
780 84
780 294
780 652
780 282
780 299
780 252
780 820
780 821
780 244
780 280
780 818
780 279
780 802
780 253
780 0
780 288
780 798
780 5
780 126
780 278
780 241
780 656
780 277
780 236
780 794
780 791
780 300
780 64
780 74
780 803
780 804
780 482
780 644
780 817
780 247
780 281
780 801
780 249
780 237
780 813
780 640
780 797
780 248
780 275
780 806
780 235
780 55
780 800
780 255
780 473
780 309
780 643
780 304
780 308
780 293
780 27
780 645
780 285
780 810
780 245
780 784
780 262
780 290
780 305
780 46
780 40
780 291
780 296
780 240
780 812
780 292
780 634
780 243
780 350
780 302
158 852
1 0
540 533
465 459
132 310
376 126
547 533
183 126
763 126
82 58
662 103
2 558
164 126
222 126
442 126
272 259
394 126
618 612
636 634
378 126
491 501
53 0
557 126
65 0
83 127
169 126
612 619
612 614
612 628
612 632
612 822
612 615
825 822
37 63
230 126
255 251
427 126
75 0
76 0
77 62
472 459
104 8
104 37
12 335
102 0
171 178
533 554
533 405
533 126
533 544
57 0
311 327
311 145
311 323
311 159
311 147
311 334
655 780
175 822
269 259
746 737
661 675
424 126
27 63
27 348
27 19
27 336
27 344
26 0
215 126
483 459
645 654
645 651
645 816
645 648
754 126
333 613
199 126
558 592
558 583
558 599
558 851
558 576
558 611
558 559
558 587
558 603
558 850
558 565
558 564
558 610
558 600
558 843
558 570
558 842
558 287
558 586
558 284
558 608
558 607
558 589
558 588
558 276
558 578
558 601
558 582
558 581
558 605
558 574
558 573
558 572
558 844
558 845
558 584
558 585
558 561
558 604
558 848
558 575
558 841
558 298
558 594
558 602
558 846
558 849
558 569
558 562
212 126
100 0
549 834
549 536
549 831
549 414
549 550
549 533
97 16
142 518
439 126
429 126
838 126
87 786
770 743
86 0
105 109
105 118
105 123
105 120
105 116
105 510
105 114
105 513
108 852
856 548
856 858
856 857
856 533
856 543
676 659
676 211
676 709
676 180
676 670
676 191
676 663
676 700
676 172
676 703
676 685
676 706
676 667
676 679
676 708
676 126
676 686
676 668
676 660
676 58
676 695
676 704
676 683
676 662
676 707
676 696
676 699
676 698
676 67
676 701
676 326
676 690
676 691
41 0
59 780
39 0
622 612
38 0
38 14
17 0
34 0
431 126
826 822
321 311
759 126
194 126
664 658
634 635
634 641
634 637
634 638
33 0
29 0
757 737
653 786
81 0
79 0
242 126
242 256
543 545
543 542
541 533
475 459
639 634
362 361
815 788
815 780
815 809
815 782
815 785
815 814
815 859
365 126
375 126
174 675
101 4
101 98
101 0
468 480
173 126
534 533
839 828
847 844
187 126
152 658
823 822
720 63
675 216
710 676
181 126
389 126
462 459
392 126
