# Supplementary material for: Using arborescences to estimate hierarchicalness in directed complex networks
Source: PLoS One. 2018 Jan 30;13(1):e0190825. doi: 10.1371/journal.pone.0190825 (PMC5790222; doi:10.1371/journal.pone.0190825)
Supplement: S1 File — The ZIP file contains the data and code necessary to reproduce the figures and tables in the paper, along with an implementation of all the hierarchy methods discussed. The file contains a README file for a deeper explanation on how to use the provided material. (ZIP) [file pone.0190825.s001.zip › 06_agony/03_table1/out.moreno_innovation_innovation]

1 2
1 3
1 4
1 5
1 6
1 7
8 9
8 10
8 5
8 11
8 12
13 14
13 15
13 16
13 17
13 18
13 19
20 21
20 22
20 23
20 24
20 25
26 27
26 28
26 29
26 30
26 31
26 32
26 33
34 15
34 16
34 35
34 23
21 36
21 37
21 38
21 23
21 25
2 39
2 40
2 10
2 41
2 11
2 42
43 13
43 44
43 45
43 36
43 15
43 46
43 47
43 11
48 26
48 29
48 31
48 49
48 50
48 51
48 52
9 40
9 53
9 10
9 3
27 26
27 16
27 54
27 46
27 55
27 25
56 14
56 18
56 57
56 58
59 13
59 15
59 60
59 4
59 61
62 26
62 15
62 63
62 64
65 13
65 15
65 18
65 11
66 9
66 40
66 67
66 12
68 53
68 57
68 41
68 69
68 70
71 40
71 54
71 28
71 72
71 73
14 15
14 17
14 18
14 74
14 75
44 48
44 36
44 46
44 76
44 64
45 36
45 47
45 63
45 10
45 77
45 76
36 45
36 78
36 63
36 76
36 79
80 45
80 15
80 23
80 75
81 82
81 15
81 63
81 77
81 24
82 9
82 83
82 46
82 84
82 85
78 86
78 76
78 38
78 87
78 88
89 9
89 40
89 50
89 5
89 75
89 11
89 90
15 13
15 16
15 18
15 54
15 74
15 23
15 12
39 78
39 5
39 11
39 12
39 24
16 15
16 17
16 19
16 63
83 15
83 10
83 91
83 42
22 13
22 20
22 15
22 16
22 17
22 92
22 4
22 23
93 45
93 32
93 69
93 11
93 24
93 25
17 13
17 16
17 19
17 84
17 74
17 64
40 9
40 15
40 94
40 23
40 73
40 12
18 56
18 14
18 15
18 74
95 20
95 21
95 25
96 15
96 16
96 54
97 19
97 74
97 12
54 15
54 40
54 74
54 10
54 23
46 84
46 60
46 87
46 55
35 18
35 74
35 92
35 98
35 33
19 13
19 36
19 16
19 17
19 97
19 63
19 12
84 46
84 99
84 73
84 87
74 13
74 14
74 18
74 35
74 100
74 42
101 14
101 74
101 3
101 57
101 87
101 102
67 66
67 89
67 103
67 10
67 98
67 12
67 42
53 78
53 89
53 84
53 63
53 29
103 41
103 75
103 98
103 42
47 13
47 36
47 16
47 17
47 97
47 12
47 64
28 44
28 18
28 31
28 100
28 11
28 12
94 40
94 10
94 41
94 11
94 55
94 102
63 16
63 19
63 29
63 51
63 75
63 52
10 9
10 89
10 54
10 91
29 34
29 15
29 16
29 104
29 105
29 57
29 106
29 23
60 59
60 15
60 16
60 74
60 31
60 33
3 9
3 101
3 67
3 41
3 11
3 42
107 84
107 108
107 92
107 87
30 13
30 27
30 84
30 100
30 99
30 55
31 48
31 109
31 49
31 41
31 6
86 13
86 78
86 18
86 63
86 106
86 38
86 55
110 2
110 58
110 42
108 74
108 10
108 107
108 92
108 12
32 47
32 28
32 92
32 4
32 6
77 81
77 89
77 10
77 75
109 26
109 35
109 31
109 41
109 4
109 69
109 33
109 6
104 29
104 30
104 4
104 51
104 58
92 13
92 16
92 35
92 107
92 108
92 24
111 23
112 20
112 93
112 3
112 25
112 102
105 54
105 35
105 87
113 93
113 29
113 60
114 60
114 51
115 15
115 54
115 23
85 9
85 78
85 40
85 5
76 45
76 36
76 78
72 1
72 45
72 78
72 67
72 103
72 42
49 48
49 68
49 15
49 16
49 103
49 31
37 15
37 40
37 54
37 23
37 25
100 97
100 35
100 74
100 31
100 49
100 12
57 14
57 74
57 101
57 29
41 2
41 9
41 68
41 31
41 69
99 84
99 73
99 55
116 48
116 74
116 4
116 52
79 36
79 97
79 47
79 69
79 11
4 46
4 74
4 32
4 6
51 14
5 9
5 66
5 45
5 85
5 4
5 69
5 91
5 6
106 36
106 97
106 74
38 78
38 101
38 10
38 77
38 5
38 69
38 58
69 9
69 40
69 101
69 111
69 98
69 12
23 40
23 63
23 111
23 51
23 102
75 80
75 89
75 40
75 19
75 63
75 12
73 71
73 40
73 54
73 72
73 51
73 69
73 12
98 97
98 94
98 111
98 25
98 91
11 9
11 15
11 40
11 12
33 34
33 15
33 35
33 28
33 23
12 28
12 100
12 75
12 11
87 84
87 74
87 101
87 69
87 11
87 61
55 46
55 84
55 32
55 92
55 99
55 4
55 87
24 81
24 39
24 35
24 32
24 75
24 90
58 110
58 99
58 91
58 42
58 88
70 9
70 68
70 10
70 41
25 20
25 111
25 41
25 23
117 20
117 21
117 95
117 25
102 40
102 94
102 10
102 7
91 83
91 94
91 3
118 119
118 120
118 121
118 122
123 124
123 125
123 120
123 126
119 127
119 125
119 128
119 129
119 126
124 123
124 125
124 126
127 119
127 125
127 130
127 131
127 121
127 129
127 132
127 133
125 119
125 127
125 134
125 121
125 132
135 136
135 137
135 121
136 127
136 120
136 121
136 138
136 139
136 126
130 140
130 141
130 138
120 118
120 127
120 136
120 121
120 132
137 118
137 127
137 142
137 143
137 122
137 126
140 130
140 144
140 121
140 138
145 127
145 141
145 128
145 132
145 143
145 146
145 147
148 127
148 145
148 149
148 150
148 121
148 151
142 127
142 125
142 137
142 121
142 132
142 133
149 127
149 128
149 152
153 148
153 152
153 133
153 154
153 147
131 118
131 127
131 121
131 133
150 127
150 148
150 152
150 151
150 155
150 156
157 127
157 136
157 149
157 128
157 158
157 133
159 127
159 131
159 121
134 127
134 144
134 128
134 132
134 143
144 127
144 130
144 140
144 134
144 132
144 143
144 156
121 127
121 136
121 120
121 129
121 126
160 123
160 119
160 124
160 136
160 121
160 126
141 127
141 130
141 144
141 138
141 129
141 133
138 130
138 140
138 144
138 121
138 141
138 128
138 129
128 127
128 121
128 141
128 129
128 132
128 133
128 146
161 127
161 125
161 120
161 121
161 126
161 162
129 127
129 131
129 121
129 141
129 128
129 132
129 155
152 149
152 128
152 154
158 119
158 127
158 149
158 157
158 121
158 138
158 129
151 127
151 130
151 131
151 121
151 139
151 147
139 134
139 152
139 151
139 162
132 127
132 121
132 163
133 153
133 152
133 154
155 127
155 150
155 151
155 162
155 147
164 131
164 128
164 152
163 149
163 121
163 128
163 132
163 146
165 159
165 128
165 162
143 161
143 151
156 127
156 128
156 132
156 133
146 145
146 128
162 127
162 121
162 126
166 167
166 168
166 169
166 170
166 171
166 172
166 173
174 175
174 167
174 171
174 176
174 177
178 167
178 179
178 180
178 181
182 183
182 184
182 185
182 186
182 187
182 188
182 189
175 174
175 190
175 171
175 183
175 176
175 191
192 167
192 170
192 193
192 183
192 194
192 195
192 191
192 189
196 168
196 171
196 197
196 194
196 198
196 199
196 177
167 178
167 168
167 171
167 194
168 167
168 179
168 185
168 197
168 194
168 198
168 200
169 166
169 170
169 172
169 197
169 173
201 192
201 194
201 200
201 187
190 167
190 197
190 194
190 176
170 166
170 169
170 193
170 202
170 185
170 187
170 188
170 189
193 185
193 186
193 188
193 195
193 191
171 166
171 167
171 194
171 199
202 193
202 183
202 184
202 185
202 198
202 195
202 191
202 189
203 168
203 179
203 197
203 194
203 198
183 192
183 184
183 186
183 204
183 195
183 191
179 168
179 197
179 194
179 200
179 188
184 193
184 183
184 186
184 188
184 195
185 182
185 193
185 186
185 187
185 195
185 191
172 166
172 169
172 171
172 198
172 200
197 168
197 171
197 194
197 177
197 187
197 195
194 168
194 171
194 198
194 200
194 187
176 190
176 177
186 193
186 184
186 176
186 198
186 187
186 195
198 192
198 196
198 168
198 202
198 194
198 176
198 186
180 181
205 197
205 194
205 198
200 168
200 201
200 199
200 187
204 167
204 170
204 183
204 184
204 185
173 166
173 169
173 170
173 197
173 188
206 192
206 177
199 171
199 194
199 187
207 208
207 209
207 210
207 211
207 212
207 213
214 209
214 215
214 210
214 216
214 213
217 209
217 218
217 219
217 220
217 221
217 222
223 208
223 210
223 220
223 221
223 211
223 224
223 213
208 209
208 225
208 210
208 216
209 217
209 208
209 226
209 221
209 211
209 213
226 217
226 208
226 209
226 219
226 220
226 221
226 224
227 208
227 228
227 210
227 224
227 216
227 229
230 231
230 216
230 232
230 213
233 210
233 220
233 216
233 234
233 229
233 213
233 235
215 226
215 236
215 231
215 213
215 237
236 215
236 231
236 232
236 237
218 217
218 209
218 215
218 221
218 213
218 222
228 217
228 208
228 209
228 219
228 210
228 220
228 211
228 216
225 217
225 208
225 209
225 228
225 210
225 220
225 216
238 215
238 231
238 232
238 237
239 232
239 237
231 208
231 233
231 215
231 238
231 232
231 235
231 237
219 226
219 228
219 210
219 220
219 221
219 224
210 208
210 209
210 227
210 220
210 221
210 211
220 217
220 208
220 209
220 226
220 210
220 221
220 216
221 208
221 228
221 225
221 219
221 220
211 217
211 223
211 208
211 209
211 210
211 240
211 216
211 234
211 232
224 223
224 226
224 219
224 220
224 221
240 219
240 234
240 213
240 235
216 223
216 208
216 233
216 225
216 210
234 219
234 240
234 213
229 208
229 209
229 227
229 231
229 220
229 241
232 236
232 231
232 220
232 237
213 209
213 240
213 234
213 229
235 226
235 219
235 240
235 216
235 213
235 241
