# Supplementary material for: Using arborescences to estimate hierarchicalness in directed complex networks
Source: PLoS One. 2018 Jan 30;13(1):e0190825. doi: 10.1371/journal.pone.0190825 (PMC5790222; doi:10.1371/journal.pone.0190825)
Supplement: S1 File — The ZIP file contains the data and code necessary to reproduce the figures and tables in the paper, along with an implementation of all the hierarchy methods discussed. The file contains a README file for a deeper explanation on how to use the provided material. (ZIP) [file pone.0190825.s001.zip › 06_agony/04_casestudy/03_plot.gp]

set terminal postscript eps enhanced color solid rounded linewidth 1
set size 0.45,0.45
set style fill solid
set ylabel "# Null Models"

binwidth = 0.004
set boxwidth .66 * binwidth
bin(x, width) = width * floor(x / width)
set output "random_trials_norev_history_ago.eps"
set xlabel "AGO"
set arrow 1 from 0.7055288461538461,0 to 0.7055288461538461,8000 nohead lc "#984ea3" lw 5
set xtics 0.02
set xrange [0.62:0.72]
plot 'ago_cm_norev_distr_history' u (bin($1, binwidth)):(1.0) smooth freq with boxes lc "#984ea3" t ''
unset arrow 1

binwidth = 0.004
set boxwidth .66 * binwidth
bin(x, width) = width * floor(x / width)
set output "random_trials_norev_cs_ago.eps"
set xlabel "AGO"
set arrow 1 from 0.6619718309859155,0 to 0.6619718309859155,8000 nohead lc "#984ea3" lw 5
set xrange [0.53:0.67]
plot 'ago_cm_norev_distr_cs' u (bin($1, binwidth)):(1.0) smooth freq with boxes lc "#984ea3" t ''
unset arrow 1

binwidth = 0.004
set boxwidth .66 * binwidth
bin(x, width) = width * floor(x / width)
set output "random_trials_norev_business_ago.eps"
set xlabel "AGO"
set arrow 1 from 0.5490753911806543,0 to 0.5490753911806543,10000 nohead lc "#984ea3" lw 5
set xrange [0.47:0.57]
plot 'ago_cm_norev_distr_business' u (bin($1, binwidth)):(1.0) smooth freq with boxes lc "#984ea3" t ''
unset arrow 1

binwidth = 0.004
set boxwidth .66 * binwidth
bin(x, width) = width * floor(x / width)
set output "random_trials_norev_yeast_ago.eps"
set xlabel "AGO"
set arrow 1 from 0.9675010979358806,0 to 0.9675010979358806,4000 nohead lc "#984ea3" lw 5
set xrange [0.92:1]
plot 'ago_cm_norev_distr_yeast' u (bin($1, binwidth)):(1.0) smooth freq with boxes lc "#984ea3" t ''
unset arrow 1
