# Supplementary material for: Using arborescences to estimate hierarchicalness in directed complex networks
Source: PLoS One. 2018 Jan 30;13(1):e0190825. doi: 10.1371/journal.pone.0190825 (PMC5790222; doi:10.1371/journal.pone.0190825)
Supplement: S1 File — The ZIP file contains the data and code necessary to reproduce the figures and tables in the paper, along with an implementation of all the hierarchy methods discussed. The file contains a README file for a deeper explanation on how to use the provided material. (ZIP) [file pone.0190825.s001.zip › 06_agony/05_scalability/runtimes_bynodes_arb.csv]

100	0.0525181293488
200	0.0763959884644
500	0.0877668857574
1000	0.252454996109
2000	0.880753993988
5000	5.31291103363
10000	21.7915129662
20000	89.4916949272
50000	602.19096899
