# Supplementary material for: Using arborescences to estimate hierarchicalness in directed complex networks
Source: PLoS One. 2018 Jan 30;13(1):e0190825. doi: 10.1371/journal.pone.0190825 (PMC5790222; doi:10.1371/journal.pone.0190825)
Supplement: S1 File — The ZIP file contains the data and code necessary to reproduce the figures and tables in the paper, along with an implementation of all the hierarchy methods discussed. The file contains a README file for a deeper explanation on how to use the provided material. (ZIP) [file pone.0190825.s001.zip › 06_agony/05_scalability/runtimes_bynodes_fh.csv]

100	0.0432028770447
200	0.050628900528
500	0.105787992477
1000	0.325147151947
2000	1.20106482506
5000	7.21297502518
10000	32.6152830124
20000	124.191194057
50000	1042.61566806
